# Supplementary material for: Emicizumab prophylaxis for people with hemophilia A: Waste estimation and the Brazilian perspective
Source: Saudi Pharm J. 2023 Nov 10;31(12):101867. doi: 10.1016/j.jsps.2023.101867 (PMC10661532; doi:10.1016/j.jsps.2023.101867)
Supplement: Supplementary data 2 [file mmc2.xlsx]

## Sheet: sT1
AGE X WEIGHT, in kg (WHO)
Age (months, years, days)	P15	P50	P85
12m/1y/366d	9	10	11
24m/2y/732d	11	12	14
36m/3y/1098d	13	14	16
48m/4y/1464d	14	16	19
60m/5y/1830d	16	18	21
6y	18	21	24
7y	20	23	27
8y	22	25	30
9y	24	28	33
10y	27	31	37
11y	28	35	43
12y	32	39	49
13y	36	44	56
14y	41	51	64
15y	45	56	72
16y	49	61	77
17y	52	65	82
18y	54	67	85
≥19y	56	69	87

## Sheet: sT2
DATA: MoH
Body weight (kg)	Presentation indicated (mg, MoH)		Regimen MoH
	Q1W	Q2W
10	NA	30	3 mg/kg every 2 weeks Administer the entire contents of the 1mL vial (30mg)
11	NA	30	3 mg/kg every 2 weeks Administer the entire contents of the 1mL vial (30mg)
12	30	NA	1.5 mg/kg per week Administer 1.5 mg/kg per week Discard any remaining volume
13	30	NA	1.5 mg/kg per week Administer 1.5 mg/kg per week Discard any remaining volume
14	30	NA	1.5 mg/kg per week Administer 1.5 mg/kg per week Discard any remaining volume
15	30	NA	1.5 mg/kg per week Administer 1.5 mg/kg per week Discard any remaining volume
16	30	NA	1.5 mg/kg per week Administer 1.5 mg/kg per week Discard any remaining volume
17	30	NA	1.5 mg/kg per week Administer 1.5 mg/kg per week Discard any remaining volume
18	30	NA	1.5 mg/kg per week Administer 1.5 mg/kg per week Discard any remaining volume
19	30	NA	1.5 mg/kg per week Administer 1.5 mg/kg per week Discard any remaining volume
20	30	NA	1.5 mg/kg per week Administer 1.5 mg/kg per week Discard any remaining volume
21	30	NA	1.5 mg/kg per week Administer 1.5 mg/kg per week Discard any remaining volume
22	30	NA	1.5 mg/kg per week Administer 1.5 mg/kg per week Discard any remaining volume
23	NA	30+60=90	3 mg/kg every 2 weeks Administer the entire contents of the 60mg/0.4mL vial and the remainder of the 30mg/1mL presentation dose for a total of 3 mg/kg Discard any remaining volume
24	NA	30+60=90	3 mg/kg every 2 weeks Administer the entire contents of the 60mg/0.4mL vial and the remainder of the 30mg/1mL presentation dose for a total of 3 mg/kg Discard any remaining volume
25	NA	30+60=90	3 mg/kg every 2 weeks Administer the entire contents of the 60mg/0.4mL vial and the remainder of the 30mg/1mL presentation dose for a total of 3 mg/kg Discard any remaining volume
26	NA	30+60=90	3 mg/kg every 2 weeks Administer the entire contents of the 60mg/0.4mL vial and the remainder of the 30mg/1mL presentation dose for a total of 3 mg/kg Discard any remaining volume
27	NA	30+60=90	3 mg/kg every 2 weeks Administer the entire contents of the 60mg/0.4mL vial and the remainder of the 30mg/1mL presentation dose for a total of 3 mg/kg Discard any remaining volume
28	NA	30+60=90	3 mg/kg every 2 weeks Administer the entire contents of the 60mg/0.4mL vial and the remainder of the 30mg/1mL presentation dose for a total of 3 mg/kg Discard any remaining volume
29	NA	30+60=90	3 mg/kg every 2 weeks Administer the entire contents of the 60mg/0.4mL vial and the remainder of the 30mg/1mL presentation dose for a total of 3 mg/kg Discard any remaining volume
30	NA	30+60=90	3 mg/kg every 2 weeks Administer the entire contents of the 60mg/0.4mL vial and the remainder of the 30mg/1mL presentation dose for a total of 3 mg/kg Discard any remaining volume
31	NA	30+60=90	3 mg/kg every 2 weeks Administer the entire contents of the 60mg/0.4mL vial and the remainder of the 30mg/1mL presentation dose for a total of 3 mg/kg Discard any remaining volume
32	NA	30+60=90	3 mg/kg every 2 weeks Administer the entire contents of the 60mg/0.4mL vial and the remainder of the 30mg/1mL presentation dose for a total of 3 mg/kg Discard any remaining volume
33	NA	30+60=90	3 mg/kg every 2 weeks Administer the entire contents of the 60mg/0.4mL vial and the remainder of the 30mg/1mL presentation dose for a total of 3 mg/kg Discard any remaining volume
34	NA	105	3 mg/kg every 2 weeks Administer 3 mg/kg from the 0.7mL vial Discard any remaining volume
35	NA	105	3 mg/kg every 2 weeks Administer 3 mg/kg from the 0.7mL vial Discard any remaining volume
36	NA	105	3 mg/kg every 2 weeks Administer 3 mg/kg from the 0.7mL vial Discard any remaining volume
37	NA	105	3 mg/kg every 2 weeks Administer 3 mg/kg from the 0.7mL vial Discard any remaining volume
38	NA	105	3 mg/kg every 2 weeks Administer 3 mg/kg from the 0.7mL vial Discard any remaining volume
39	60	NA	1.5 mg/kg per week Administer 1.5 mg/kg from the 0.4mL vial Discard any remaining volume
40	60	NA	1.5 mg/kg per week Administer 1.5 mg/kg from the 0.4mL vial Discard any remaining volume
41	60	NA	1.5 mg/kg per week Administer 1.5 mg/kg from the 0.4mL vial Discard any remaining volume
42	60	NA	1.5 mg/kg per week Administer 1.5 mg/kg from the 0.4mL vial Discard any remaining volume
43	60	NA	1.5 mg/kg per week Administer 1.5 mg/kg from the 0.4mL vial Discard any remaining volume
44	60	NA	1.5 mg/kg per week Administer 1.5 mg/kg from the 0.4mL vial Discard any remaining volume
45	NA	30+105=135	3 mg/kg every 2 weeks Administer the entire contents of the 105mg/0.7mL vial and the remainder of the 30mg/1mL presentation dose for a total of 3 mg/kg Discard any remaining volume
46	NA	30+105=135	3 mg/kg every 2 weeks Administer the entire contents of the 105mg/0.7mL vial and the remainder of the 30mg/1mL presentation dose for a total of 3 mg/kg Discard any remaining volume
47	NA	30+105=135	3 mg/kg every 2 weeks Administer the entire contents of the 105mg/0.7mL vial and the remainder of the 30mg/1mL presentation dose for a total of 3 mg/kg Discard any remaining volume
48	NA	30+105=135	3 mg/kg every 2 weeks Administer the entire contents of the 105mg/0.7mL vial and the remainder of the 30mg/1mL presentation dose for a total of 3 mg/kg Discard any remaining volume
49	NA	30+105=135	3 mg/kg every 2 weeks Administer the entire contents of the 105mg/0.7mL vial and the remainder of the 30mg/1mL presentation dose for a total of 3 mg/kg Discard any remaining volume
50	NA	150	3 mg/kg every 2 weeks Administer 3 mg/kg from the 150mg/1mL vial Discard any remaining volume
51	NA	150	3 mg/kg every 2 weeks Administer 3 mg/kg from the 150mg/1mL vial Discard any remaining volume
52	NA	150	3 mg/kg every 2 weeks Administer 3 mg/kg from the 150mg/1mL vial Discard any remaining volume
53	NA	150	3 mg/kg every 2 weeks Administer 3 mg/kg from the 150mg/1mL vial Discard any remaining volume
54	30+60=90	NA	1.5 mg/kg per week Administer the entire contents of the 60mg/0.4mL vial and the remainder of the 30mg/1mL presentation dose for a total of 3 mg/kg Discard any remaining volume
55	30+60=90	NA	1.5 mg/kg per week Administer the entire contents of the 60mg/0.4mL vial and the remainder of the 30mg/1mL presentation dose for a total of 3 mg/kg Discard any remaining volume
56	30+60=90	NA	1.5 mg/kg per week Administer the entire contents of the 60mg/0.4mL vial and the remainder of the 30mg/1mL presentation dose for a total of 3 mg/kg Discard any remaining volume
57	30+60=90	NA	1.5 mg/kg per week Administer the entire contents of the 60mg/0.4mL vial and the remainder of the 30mg/1mL presentation dose for a total of 3 mg/kg Discard any remaining volume
58	30+60=90	NA	1.5 mg/kg per week Administer the entire contents of the 60mg/0.4mL vial and the remainder of the 30mg/1mL presentation dose for a total of 3 mg/kg Discard any remaining volume
59	30+60=90	NA	1.5 mg/kg per week Administer the entire contents of the 60mg/0.4mL vial and the remainder of the 30mg/1mL presentation dose for a total of 3 mg/kg Discard any remaining volume
60	30+60=90	NA	1.5 mg/kg per week Administer the entire contents of the 60mg/0.4mL vial and the remainder of the 30mg/1mL presentation dose for a total of 3 mg/kg Discard any remaining volume
61	30+60=90	NA	1.5 mg/kg per week Administer the entire contents of the 60mg/0.4mL vial and the remainder of the 30mg/1mL presentation dose for a total of 3 mg/kg Discard any remaining volume
62	30+60=90	NA	1.5 mg/kg per week Administer the entire contents of the 60mg/0.4mL vial and the remainder of the 30mg/1mL presentation dose for a total of 3 mg/kg Discard any remaining volume
63	30+60=90	NA	1.5 mg/kg per week Administer the entire contents of the 60mg/0.4mL vial and the remainder of the 30mg/1mL presentation dose for a total of 3 mg/kg Discard any remaining volume
64	30+60=90	NA	1.5 mg/kg per week Administer the entire contents of the 60mg/0.4mL vial and the remainder of the 30mg/1mL presentation dose for a total of 3 mg/kg Discard any remaining volume
65	30+60=90	NA	1.5 mg/kg per week Administer the entire contents of the 60mg/0.4mL vial and the remainder of the 30mg/1mL presentation dose for a total of 3 mg/kg Discard any remaining volume
66	30+60=90	NA	1.5 mg/kg per week Administer the entire contents of the 60mg/0.4mL vial and the remainder of the 30mg/1mL presentation dose for a total of 3 mg/kg Discard any remaining volume
67	105	NA	1.5 mg/kg per week Administer 1.5 mg/kg from the 0.7mL vial Discard any remaining volume
68	105	NA	1.5 mg/kg per week Administer 1.5 mg/kg from the 0.7mL vial Discard any remaining volume
69	105	NA	1.5 mg/kg per week Administer 1.5 mg/kg from the 0.7mL vial Discard any remaining volume
70	105	NA	1.5 mg/kg per week Administer 1.5 mg/kg from the 0.7mL vial Discard any remaining volume
71	105	NA	1.5 mg/kg per week Administer 1.5 mg/kg from the 0.7mL vial Discard any remaining volume
72	105	NA	1.5 mg/kg per week Administer 1.5 mg/kg from the 0.7mL vial Discard any remaining volume
73	105	NA	1.5 mg/kg per week Administer 1.5 mg/kg from the 0.7mL vial Discard any remaining volume
74	105	NA	1.5 mg/kg per week Administer 1.5 mg/kg from the 0.7mL vial Discard any remaining volume
75	105	NA	1.5 mg/kg per week Administer 1.5 mg/kg from the 0.7mL vial Discard any remaining volume
76	105	NA	1.5 mg/kg per week Administer 1.5 mg/kg from the 0.7mL vial Discard any remaining volume
77	60x2=120	NA	1.5 mg/kg per week Administer the entire contents of the 60mg/0.4mL vial and the remainder of the 60mg/0.4mL presentation dose for a total 1.5mg/kg Discard any remaining volume
78	60x2=120	NA	1.5 mg/kg per week Administer the entire contents of the 60mg/0.4mL vial and the remainder of the 60mg/0.4mL presentation dose for a total 1.5mg/kg Discard any remaining volume
79	60x2=120	NA	1.5 mg/kg per week Administer the entire contents of the 60mg/0.4mL vial and the remainder of the 60mg/0.4mL presentation dose for a total 1.5mg/kg Discard any remaining volume
80	60x2=120	NA	1.5 mg/kg per week Administer the entire contents of the 60mg/0.4mL vial and the remainder of the 60mg/0.4mL presentation dose for a total 1.5mg/kg Discard any remaining volume
81	60x2=120	NA	1.5 mg/kg per week Administer the entire contents of the 60mg/0.4mL vial and the remainder of the 60mg/0.4mL presentation dose for a total 1.5mg/kg Discard any remaining volume
82	60x2=120	NA	1.5 mg/kg per week Administer the entire contents of the 60mg/0.4mL vial and the remainder of the 60mg/0.4mL presentation dose for a total 1.5mg/kg Discard any remaining volume
83	60x2=120	NA	1.5 mg/kg per week Administer the entire contents of the 60mg/0.4mL vial and the remainder of the 60mg/0.4mL presentation dose for a total 1.5mg/kg Discard any remaining volume
84	60x2=120	NA	1.5 mg/kg per week Administer the entire contents of the 60mg/0.4mL vial and the remainder of the 60mg/0.4mL presentation dose for a total 1.5mg/kg Discard any remaining volume
85	60x2=120	NA	1.5 mg/kg per week Administer the entire contents of the 60mg/0.4mL vial and the remainder of the 60mg/0.4mL presentation dose for a total 1.5mg/kg Discard any remaining volume
86	60x2=120	NA	1.5 mg/kg per week Administer the entire contents of the 60mg/0.4mL vial and the remainder of the 60mg/0.4mL presentation dose for a total 1.5mg/kg Discard any remaining volume
87	30+105=135	NA	1.5 mg/kg per week Administer the entire contents of the 105mg/0.7mL vial and the remainder of the dose from the 30mg/1mL vial presentation for a total of 1.5 mg/kg Discard any remaining volume
88	30+105=135	NA	1.5 mg/kg per week Administer the entire contents of the 105mg/0.7mL vial and the remainder of the dose from the 30mg/1mL vial presentation for a total of 1.5 mg/kg Discard any remaining volume
89	30+105=135	NA	1.5 mg/kg per week Administer the entire contents of the 105mg/0.7mL vial and the remainder of the dose from the 30mg/1mL vial presentation for a total of 1.5 mg/kg Discard any remaining volume
90	30+105=135	NA	1.5 mg/kg per week Administer the entire contents of the 105mg/0.7mL vial and the remainder of the dose from the 30mg/1mL vial presentation for a total of 1.5 mg/kg Discard any remaining volume
91	30+105=135	NA	1.5 mg/kg per week Administer the entire contents of the 105mg/0.7mL vial and the remainder of the dose from the 30mg/1mL vial presentation for a total of 1.5 mg/kg Discard any remaining volume
92	30+105=135	NA	1.5 mg/kg per week Administer the entire contents of the 105mg/0.7mL vial and the remainder of the dose from the 30mg/1mL vial presentation for a total of 1.5 mg/kg Discard any remaining volume
93	30+105=135	NA	1.5 mg/kg per week Administer the entire contents of the 105mg/0.7mL vial and the remainder of the dose from the 30mg/1mL vial presentation for a total of 1.5 mg/kg Discard any remaining volume
94	30+105=135	NA	1.5 mg/kg per week Administer the entire contents of the 105mg/0.7mL vial and the remainder of the dose from the 30mg/1mL vial presentation for a total of 1.5 mg/kg Discard any remaining volume
95	30+105=135	NA	1.5 mg/kg per week Administer the entire contents of the 105mg/0.7mL vial and the remainder of the dose from the 30mg/1mL vial presentation for a total of 1.5 mg/kg Discard any remaining volume
96	30+105=135	NA	1.5 mg/kg per week Administer the entire contents of the 105mg/0.7mL vial and the remainder of the dose from the 30mg/1mL vial presentation for a total of 1.5 mg/kg Discard any remaining volume
97	150	NA	1.5 mg/kg per week Administer 1.5 mg/kg from the 150mg/1mL vial Discard any remaining volume
98	150	NA	1.5 mg/kg per week Administer 1.5 mg/kg from the 150mg/1mL vial Discard any remaining volume
99	150	NA	1.5 mg/kg per week Administer 1.5 mg/kg from the 150mg/1mL vial Discard any remaining volume
100	150	NA	1.5 mg/kg per week Administer 1.5 mg/kg from the 150mg/1mL vial Discard any remaining volume

## Sheet: sT3
LOADING: MANUFACTURER + MoH					MAINTENANCE: MANUFACTURER										MAINTENANCE: MoH								SUMMARY OF RESULTS: MANUFACTURER					SUMMARY OF RESULTS: MoH
Data	Q1W	Q1W	Q1W		Q1W	Q2W	Q4W	Q1W	Q2W	Q4W	Q1W	Q2W	Q4W		Data	Q1W	Q2W	Q1W	Q2W	Q1W	Q2W			Total (loading+maintenance) wasted emicizumab amount (mg)					Total (loading+maintenance) wasted emicizumab amount (mg)
Body weight (kg)	10	11	12		10	10	10	11	11	11	12	12	12		Body weight (kg)	10	10	11	11	12	12		Body weight (kg)	Q1W	Q2W	Q4W		Body weight (kg)	Q1W	Q2W	Summary
Prescribed dose (mg/kg)	3	3	3		1.5	3	6	1.5	3	6	1.5	3	6		Prescribed dose (mg/kg)	NA	3	NA	3	1.5	NA		10	720	0	0		10	NA	0	0
Total prescribed amount (mg)	30	33	36		15	30	60	17	33	66	18	36	72		Total prescribed dose (mg)	NA	30	NA	33	18	NA		11	732	756	396		11	NA	108	108
Presentation (mg, manufacturer)	30	60	60		30	30	60	30	60	90	30	60	90		Presentation (mg, MoH)	NA	30	NA	30	30	NA		12	672	672	312		12	672	NA	672
Waste (mg)	0	27	24		15	0	0	13	27	24	12	24	18		Waste (mg)	NA	0	NA	-3	12	NA		13	564	588	228		13	564	NA	564
Weeks/load or maintenance	4	4	4		48	24	12	48	24	12	48	24	12		Weeks/load or maintenance	NA	24	NA	24	48	NA		14	504	504	144		14	504	NA	504
Waste/load or maintenance amount (mg)	0	108	96		720	0	0	624	648	288	576	576	216		Waste/load or maintenance (mg)	NA	0	NA	-72	576	NA		15	396	420	60		15	396	NA	396
Per case (1 person)	1	1	1		1	1	1	1	1	1	1	1	1		Per case (1 person)	NA	1	NA	1	1	NA		16	336	336	156		16	336	NA	336
Total amount reconstituted drug (mg)	120	240	240		1440	720	720	1440	1440	1080	1440	1440	1080		Total reconstituted drug (mg)	NA	720	NA	720	1440	NA		17	228	252	72		17	228	NA	228
Total amount waste (mg)	0	108	96		720	0	0	624	648	288	576	576	216		Total waste (mg)	NA	0	NA	-72	576	NA		18	168	168	168		18	168	NA	168
Body weight (kg)	13	14	15		13	13	13	14	14	14	15	15	15		Body weight (kg)	13	13	14	14	15	15		19	60	84	84		19	60	NA	60
Prescribed dose (mg/kg)	3	3	3		1.5	3	6	1.5	3	6	1.5	3	6		Prescribed dose (mg/kg)	1.5	NA	1.5	NA	1.5	NA		20	0	0	0		20	0	NA	0
Total prescribed amount (mg)	39	42	45		20	39	78	21	42	84	23	45	90		Total prescribed dose (mg)	20	NA	21	NA	23	NA		21	1452	756	216		21	108	NA	108
Presentation (mg, manufacturer)	60	60	60		30	60	90	30	60	90	30	60	90		Presentation (mg, MoH)	30	NA	30	NA	30	NA		22	1392	672	132		22	96	NA	96
Waste (mg)	21	18	15		10	21	12	9	18	6	7	15	0		Waste (mg)	10	NA	9	NA	7	NA		23	1284	588	228		23	NA	588	588
Weeks/load or maintenance	4	4	4		48	24	12	48	24	12	48	24	12		Weeks/load or maintenance	48	NA	48	NA	48	NA		24	1224	504	144		24	NA	504	504
Waste/load or maintenance amount (mg)	84	72	60		480	504	144	432	432	72	336	360	0		Waste/load or maintenance (mg)	480	NA	432	NA	336	NA		25	1116	420	60		25	NA	420	420
Per case (1 person)	1	1	1		1	1	1	1	1	1	1	1	1		Per case (1 person)	1	NA	1	NA	1	NA		26	1056	336	156		26	NA	336	336
Total amount reconstituted drug (mg)	240	240	240		1440	1440	1080	1440	1440	1080	1440	1440	1080		Total reconstituted drug (mg)	1440	NA	1440	NA	1440	NA		27	948	252	72		27	NA	252	252
Total amount waste (mg)	84	72	60		480	504	144	432	432	72	336	360	0		Total waste (mg)	480	NA	432	NA	336	NA		28	888	168	168		28	NA	168	168
Body weight (kg)	16	17	18		16	16	16	17	17	17	18	18	18		Body weight (kg)	16	16	17	17	18	18		29	780	84	84		29	NA	84	84
Prescribed dose (mg/kg)	3	3	3		1.5	3	6	1.5	3	6	1.5	3	6		Prescribed dose (mg/kg)	1.5	NA	1.5	NA	1.5	NA		30	720	0	0		30	NA	0	0
Total prescribed amount (mg)	48	51	54		24	48	96	26	51	102	27	54	108		Total prescribed dose (mg)	24	NA	26	NA	27	NA		31	672	336	156		31	NA	48	48
Presentation (mg, manufacturer)	60	60	60		30	60	105	30	60	105	30	60	120		Presentation (mg, MoH)	30	NA	30	NA	30	NA		32	612	252	72		32	NA	36	36
Waste (mg)	12	9	6		6	12	9	4	9	3	3	6	12		Waste (mg)	6	NA	4	NA	3	NA		33	504	168	168		33	NA	24	24
Weeks/load or maintenance	4	4	4		48	24	12	48	24	12	48	24	12		Weeks/load or maintenance	48	NA	48	NA	48	NA		34	444	84	84		34	NA	84	84
Waste/load or maintenance amount (mg)	48	36	24		288	288	108	192	216	36	144	144	144		Waste/load or maintenance (mg)	288	NA	192	NA	144	NA		35	336	0	0		35	NA	0	0
Per case (1 person)	1	1	1		1	1	1	1	1	1	1	1	1		Per case (1 person)	1	NA	1	NA	1	NA		36	336	336	156		36	NA	48	48
Total amount reconstituted drug (mg)	240	240	240		1440	1440	1260	1440	1440	1260	1440	1440	1440		Total reconstituted drug (mg)	1440	NA	1440	NA	1440	NA		37	228	252	72		37	NA	36	36
Total amount waste (mg)	48	36	24		288	288	108	192	216	36	144	144	144		Total waste (mg)	288	NA	192	NA	144	NA		38	168	168	168		38	NA	24	24
Body weight (kg)	19	20	21		19	19	19	20	20	20	21	21	21		Body weight (kg)	19	19	20	20	21	21		39	60	84	84		39	60	NA	60
Prescribed dose (mg/kg)	3	3	3		1.5	3	6	1.5	3	6	1.5	3	6		Prescribed dose (mg/kg)	1.5	NA	1.5	NA	1.5	NA		40	0	0	0		40	0	NA	0
Total prescribed amount (mg)	57	60	63		29	57	114	30	60	120	32	63	126		Total prescribed dose (mg)	29	NA	30	NA	32	NA		41	1392	336	156		41	48	NA	48
Presentation (mg, manufacturer)	60	60	90		30	60	120	30	60	120	60	90	135		Presentation (mg, MoH)	30	NA	30	NA	30	NA		42	1332	252	72		42	36	NA	36
Waste (mg)	3	0	27		1	3	6	0	0	0	28	27	9		Waste (mg)	1	NA	0	NA	-2	NA		43	1224	168	168		43	24	NA	24
Weeks/load or maintenance	4	4	4		48	24	12	48	24	12	48	24	12		Weeks/load or maintenance	48	NA	48	NA	48	NA		44	1164	84	84		44	12	NA	12
Waste/load or maintenance amount (mg)	12	0	108		48	72	72	0	0	0	1344	648	108		Waste/load or maintenance (mg)	48	NA	0	NA	-96	NA		45	1056	0	0		45	NA	0	0
Per case (1 person)	1	1	1		1	1	1	1	1	1	1	1	1		Per case (1 person)	1	NA	1	NA	1	NA		46	1056	336	156		46	NA	48	48
Total amount reconstituted drug (mg)	240	240	360		1440	1440	1440	1440	1440	1440	2880	2160	1620		Total reconstituted drug (mg)	1440	NA	1440	NA	1440	NA		47	948	252	72		47	NA	36	36
Total amount waste (mg)	12	0	108		48	72	72	0	0	0	1344	648	108		Total waste (mg)	48	NA	0	NA	-96	NA		48	888	168	168		48	NA	24	24
Body weight (kg)	22	23	24		22	22	22	23	23	23	24	24	24		Body weight (kg)	22	22	23	23	24	24		49	780	84	84		49	NA	12	12
Prescribed dose (mg/kg)	3	3	3		1.5	3	6	1.5	3	6	1.5	3	6		Prescribed dose (mg/kg)	1.5	NA	NA	3	NA	3		50	720	0	0		50	NA	0	0
Total prescribed amount (mg)	66	69	72		33	66	132	35	69	138	36	72	144		Total prescribed dose (mg)	33	NA	NA	69	NA	72		51	672	336	156		51	NA	48	48
Presentation (mg, manufacturer)	90	90	90		60	90	135	60	90	150	60	90	150		Presentation (mg, MoH)	30	NA	NA	90	NA	90		52	612	252	72		52	NA	36	36
Waste (mg)	24	21	18		27	24	3	25	21	12	24	18	6		Waste (mg)	-3	NA	NA	21	NA	18		53	504	168	168		53	NA	24	24
Weeks/load or maintenance	4	4	4		48	24	12	48	24	12	48	24	12		Weeks/load or maintenance	48	NA	NA	24	NA	24		54	444	84	84		54	444	NA	444
Waste/load or maintenance amount (mg)	96	84	72		1296	576	36	1200	504	144	1152	432	72		Waste/load or maintenance (mg)	-144	NA	NA	504	NA	432		55	336	0	0		55	336	NA	336
Per case (1 person)	1	1	1		1	1	1	1	1	1	1	1	1		Per case (1 person)	1	NA	NA	1	NA	1		56	336	336	156		56	336	NA	336
Total amount reconstituted drug (mg)	360	360	360		2880	2160	1620	2880	2160	1800	2880	2160	1800		Total reconstituted drug (mg)	1440	NA	NA	2160	NA	2160		57	228	252	72		57	228	NA	228
Total amount waste (mg)	96	84	72		1296	576	36	1200	504	144	1152	432	72		Total waste (mg)	-144	NA	NA	504	NA	432		58	168	168	168		58	168	NA	168
Body weight (kg)	25	26	27		25	25	25	26	26	26	27	27	27		Body weight (kg)	25	25	26	26	27	27		59	60	84	84		59	60	NA	60
Prescribed dose (mg/kg)	3	3	3		1.5	3	6	1.5	3	6	1.5	3	6		Prescribed dose (mg/kg)	NA	3	NA	3	NA	3		60	0	0	0		60	0	NA	0
Total prescribed amount (mg)	75	78	81		38	75	150	39	78	156	41	81	162		Total prescribed dose (mg)	NA	75	NA	78	NA	81		61	672	336	156		61	48	NA	48
Presentation (mg, manufacturer)	90	90	90		60	90	150	60	90	165	60	90	165		Presentation (mg, MoH)	NA	90	NA	90	NA	90		62	612	252	72		62	36	NA	36
Waste (mg)	15	12	9		22	15	0	21	12	9	19	9	3		Waste (mg)	NA	15	NA	12	NA	9		63	504	168	168		63	24	NA	24
Weeks/load or maintenance	4	4	4		48	24	12	48	24	12	48	24	12		Weeks/load or maintenance	NA	24	NA	24	NA	24		64	444	84	84		64	12	NA	12
Waste/load or maintenance amount (mg)	60	48	36		1056	360	0	1008	288	108	912	216	36		Waste/load or maintenance (mg)	NA	360	NA	288	NA	216		65	336	0	0		65	0	NA	0
Per case (1 person)	1	1	1		1	1	1	1	1	1	1	1	1		Per case (1 person)	NA	1	NA	1	NA	1		66	336	336	156		66	48	NA	48
Total amount reconstituted drug (mg)	360	360	360		2880	2160	1800	2880	2160	1980	2880	2160	1980		Total reconstituted drug (mg)	NA	2160	NA	2160	NA	2160		67	228	252	72		67	228	NA	228
Total amount waste (mg)	60	48	36		1056	360	0	1008	288	108	912	216	36		Total waste (mg)	NA	360	NA	288	NA	216		68	168	168	168		68	168	NA	168
Body weight (kg)	28	29	30		28	28	28	29	29	29	30	30	30		Body weight (kg)	28	28	29	29	30	30		69	60	84	84		69	60	NA	60
Prescribed dose (mg/kg)	3	3	3		1.5	3	6	1.5	3	6	1.5	3	6		Prescribed dose (mg/kg)	NA	3	NA	3	NA	3		70	0	0	0		70	0	NA	0
Total prescribed amount (mg)	84	87	90		42	84	168	44	87	174	45	90	180		Total prescribed dose (mg)	NA	84	NA	87	NA	90		71	672	336	156		71	48	NA	48
Presentation (mg, manufacturer)	90	90	90		60	90	180	60	90	180	60	90	180		Presentation (mg, MoH)	NA	90	NA	90	NA	90		72	612	252	72		72	36	NA	36
Waste (mg)	6	3	0		18	6	12	16	3	6	15	0	0		Waste (mg)	NA	6	NA	3	NA	0		73	504	168	168		73	24	NA	24
Weeks/load or maintenance	4	4	4		48	24	12	48	24	12	48	24	12		Weeks/load or maintenance	NA	24	NA	24	NA	24		74	444	84	84		74	12	NA	12
Waste/load or maintenance amount (mg)	24	12	0		864	144	144	768	72	72	720	0	0		Waste/load or maintenance (mg)	NA	144	NA	72	NA	0		75	336	0	0		75	0	NA	0
Per case (1 person)	1	1	1		1	1	1	1	1	1	1	1	1		Per case (1 person)	NA	1	NA	1	NA	1		76	336	336	156		76	48	NA	48
Total amount reconstituted drug (mg)	360	360	360		2880	2160	2160	2880	2160	2160	2880	2160	2160		Total reconstituted drug (mg)	NA	2160	NA	2160	NA	2160		77	228	252	72		77	228	NA	228
Total amount waste (mg)	24	12	0		864	144	144	768	72	72	720	0	0		Total waste (mg)	NA	144	NA	72	NA	0		78	168	168	168		78	168	NA	168
Body weight (kg)	31	32	33		31	31	31	32	32	32	33	33	33		Body weight (kg)	31	31	32	32	33	33		79	60	84	84		79	60	NA	60
Prescribed dose (mg/kg)	3	3	3		1.5	3	6	1.5	3	6	1.5	3	6		Prescribed dose (mg/kg)	NA	3	NA	3	NA	3		80	0	0	0		80	0	NA	0
Total prescribed amount (mg)	93	96	99		47	93	186	48	96	192	50	99	198		Total prescribed dose (mg)	NA	93	NA	96	NA	99		81	672	336	156		81	48	NA	48
Presentation (mg, manufacturer)	105	105	105		60	105	195	60	105	195	60	105	210		Presentation (mg, MoH)	NA	90	NA	90	NA	90		82	612	252	72		82	36	NA	36
Waste (mg)	12	9	6		13	12	9	12	9	3	10	6	12		Waste (mg)	NA	-3	NA	-6	NA	-9		83	504	168	168		83	24	NA	24
Weeks/load or maintenance	4	4	4		48	24	12	48	24	12	48	24	12		Weeks/load or maintenance	NA	24	NA	24	NA	24		84	444	84	84		84	12	NA	12
Waste/load or maintenance amount (mg)	48	36	24		624	288	108	576	216	36	480	144	144		Waste/load or maintenance (mg)	NA	-72	NA	-144	NA	-216		85	336	0	0		85	0	NA	0
Per case (1 person)	1	1	1		1	1	1	1	1	1	1	1	1		Per case (1 person)	NA	1	NA	1	NA	1		86	336	336	156		86	48	NA	48
Total amount reconstituted drug (mg)	420	420	420		2880	2520	2340	2880	2520	2340	2880	2520	2520		Total reconstituted drug (mg)	NA	2160	NA	2160	NA	2160		87	228	252	72		87	228	NA	228
Total amount waste (mg)	48	36	24		624	288	108	576	216	36	480	144	144		Total waste (mg)	NA	-72	NA	-144	NA	-216		88	168	168	168		88	168	NA	168
Body weight (kg)	34	35	36		34	34	34	35	35	35	36	36	36		Body weight (kg)	34	34	35	35	36	36		89	60	84	84		89	60	NA	60
Prescribed dose (mg/kg)	3	3	3		1.5	3	6	1.5	3	6	1.5	3	6		Prescribed dose (mg/kg)	NA	3	NA	3	NA	3		90	0	0	0		90	0	NA	0
Total prescribed amount (mg)	102	105	108		51	102	204	53	105	210	54	108	216		Total prescribed dose (mg)	NA	102	NA	105	NA	108		91	672	336	156		91	48	NA	48
Presentation (mg, manufacturer)	105	105	120		60	105	210	60	105	210	60	120	225		Presentation (mg, MoH)	NA	105	NA	105	NA	105		92	612	252	72		92	36	NA	36
Waste (mg)	3	0	12		9	3	6	7	0	0	6	12	9		Waste (mg)	NA	3	NA	0	NA	-3		93	504	168	168		93	24	NA	24
Weeks/load or maintenance	4	4	4		48	24	12	48	24	12	48	24	12		Weeks/load or maintenance	NA	24	NA	24	NA	24		94	444	84	84		94	12	NA	12
Waste/load or maintenance amount (mg)	12	0	48		432	72	72	336	0	0	288	288	108		Waste/load or maintenance (mg)	NA	72	NA	0	NA	-72		95	336	0	0		95	0	NA	0
Per case (1 person)	1	1	1		1	1	1	1	1	1	1	1	1		Per case (1 person)	NA	1	NA	1	NA	1		96	336	336	156		96	48	NA	48
Total amount reconstituted drug (mg)	420	420	480		2880	2520	2520	2880	2520	2520	2880	2880	2700		Total reconstituted drug (mg)	NA	2520	NA	2520	NA	2520		97	228	252	72		97	228	NA	228
Total amount waste (mg)	12	0	48		432	72	72	336	0	0	288	288	108		Total waste (mg)	NA	72	NA	0	NA	-72		98	168	168	168		98	168	NA	168
Body weight (kg)	37	38	39		37	37	37	38	38	38	39	39	39		Body weight (kg)	37	37	38	38	39	39		99	60	84	84		99	60	NA	60
Prescribed dose (mg/kg)	3	3	3		1.5	3	6	1.5	3	6	1.5	3	6		Prescribed dose (mg/kg)	NA	3	NA	3	1.5	NA		100	0	0	0		100	0	NA	0
Total prescribed amount (mg)	111	114	117		56	111	222	57	114	228	59	117	234		Total prescribed dose (mg)	NA	111	NA	114	59	NA							MoH=Brazilian Ministry of Health
Presentation (mg, manufacturer)	120	120	120		60	120	225	60	120	240	60	120	240		Presentation (mg, MoH)	NA	105	NA	105	60	NA							NA=not applicable
Waste (mg)	9	6	3		4	9	3	3	6	12	1	3	6		Waste (mg)	NA	-6	NA	-9	1	NA							Q1W=every weeks
Weeks/load or maintenance	4	4	4		48	24	12	48	24	12	48	24	12		Weeks/load or maintenance	NA	24	NA	24	48	NA							Q2W=every 2 weeks
Waste/load or maintenance amount (mg)	36	24	12		192	216	36	144	144	144	48	72	72		Waste/load or maintenance (mg)	NA	-144	NA	-216	48	NA
Per case (1 person)	1	1	1		1	1	1	1	1	1	1	1	1		Per case (1 person)	NA	1	NA	1	1	NA
Total amount reconstituted drug (mg)	480	480	480		2880	2880	2700	2880	2880	2880	2880	2880	2880		Total reconstituted drug (mg)	NA	2520	NA	2520	2880	NA
Total amount waste (mg)	36	24	12		192	216	36	144	144	144	48	72	72		Total waste (mg)	NA	-144	NA	-216	48	NA
Body weight (kg)	40	41	42		40	40	40	41	41	41	42	42	42		Body weight (kg)	40	40	41	41	42	42
Prescribed dose (mg/kg)	3	3	3		1.5	3	6	1.5	3	6	1.5	3	6		Prescribed dose (mg/kg)	1.5	NA	1.5	NA	1.5	NA
Total prescribed amount (mg)	120	123	126		60	120	240	62	123	246	63	126	252		Total prescribed dose (mg)	60	NA	62	NA	63	NA
Presentation (mg, manufacturer)	120	135	135		60	120	240	90	135	255	90	135	255		Presentation (mg, MoH)	60	NA	60	NA	60	NA
Waste (mg)	0	12	9		0	0	0	28	12	9	27	9	3		Waste (mg)	0	NA	-2	NA	-3	NA
Weeks/load or maintenance	4	4	4		48	24	12	48	24	12	48	24	12		Weeks/load or maintenance	48	NA	48	NA	48	NA
Waste/load or maintenance amount (mg)	0	48	36		0	0	0	1344	288	108	1296	216	36		Waste/load or maintenance (mg)	0	NA	-96	NA	-144	NA
Per case (1 person)	1	1	1		1	1	1	1	1	1	1	1	1		Per case (1 person)	1	NA	1	NA	1	NA
Total amount reconstituted drug (mg)	480	540	540		2880	2880	2880	4320	3240	3060	4320	3240	3060		Total reconstituted drug (mg)	2880	NA	2880	NA	2880	NA
Total amount waste (mg)	0	48	36		0	0	0	1344	288	108	1296	216	36		Total waste (mg)	0	NA	-96	NA	-144	NA
Body weight (kg)	43	44	45		43	43	43	44	44	44	45	45	45		Body weight (kg)	43	43	44	44	45	45
Prescribed dose (mg/kg)	3	3	3		1.5	3	6	1.5	3	6	1.5	3	6		Prescribed dose (mg/kg)	1.5	NA	1.5	NA	NA	3
Total prescribed amount (mg)	129	132	135		65	129	258	66	132	264	68	135	270		Total prescribed dose (mg)	65	NA	66	NA	NA	135
Presentation (mg, manufacturer)	135	135	135		90	135	270	90	135	270	90	135	270		Presentation (mg, MoH)	60	NA	60	NA	NA	135
Waste (mg)	6	3	0		25	6	12	24	3	6	22	0	0		Waste (mg)	-5	NA	-6	NA	NA	0
Weeks/load or maintenance	4	4	4		48	24	12	48	24	12	48	24	12		Weeks/load or maintenance	48	NA	48	NA	NA	24
Waste/load or maintenance amount (mg)	24	12	0		1200	144	144	1152	72	72	1056	0	0		Waste/load or maintenance (mg)	-240	NA	-288	NA	NA	0
Per case (1 person)	1	1	1		1	1	1	1	1	1	1	1	1		Per case (1 person)	1	NA	1	NA	NA	1
Total amount reconstituted drug (mg)	540	540	540		4320	3240	3240	4320	3240	3240	4320	3240	3240		Total reconstituted drug (mg)	2880	NA	2880	NA	NA	3240
Total amount waste (mg)	24	12	0		1200	144	144	1152	72	72	1056	0	0		Total waste (mg)	-240	NA	-288	NA	NA	0
Body weight (kg)	46	47	48		46	46	46	47	47	47	48	48	48		Body weight (kg)	46	46	47	47	48	48
Prescribed dose (mg/kg)	3	3	3		1.5	3	6	1.5	3	6	1.5	3	6		Prescribed dose (mg/kg)	NA	3	NA	3	NA	3
Total prescribed amount (mg)	138	141	144		69	138	276	71	141	282	72	144	288		Total prescribed dose (mg)	NA	138	NA	141	NA	144
Presentation (mg, manufacturer)	150	150	150		90	150	285	90	150	285	90	150	300		Presentation (mg, MoH)	NA	135	NA	135	NA	135
Waste (mg)	12	9	6		21	12	9	19	9	3	18	6	12		Waste (mg)	NA	-3	NA	-6	NA	-9
Weeks/load or maintenance	4	4	4		48	24	12	48	24	12	48	24	12		Weeks/load or maintenance	NA	24	NA	24	NA	24
Waste/load or maintenance amount (mg)	48	36	24		1008	288	108	912	216	36	864	144	144		Waste/load or maintenance (mg)	NA	-72	NA	-144	NA	-216
Per case (1 person)	1	1	1		1	1	1	1	1	1	1	1	1		Per case (1 person)	NA	1	NA	1	NA	1
Total amount reconstituted drug (mg)	600	600	600		4320	3600	3420	4320	3600	3420	4320	3600	3600		Total reconstituted drug (mg)	NA	3240	NA	3240	NA	3240
Total amount waste (mg)	48	36	24		1008	288	108	912	216	36	864	144	144		Total waste (mg)	NA	-72	NA	-144	NA	-216
Body weight (kg)	49	50	51		49	49	49	50	50	50	51	51	51		Body weight (kg)	49	49	50	50	51	51
Prescribed dose (mg/kg)	3	3	3		1.5	3	6	1.5	3	6	1.5	3	6		Prescribed dose (mg/kg)	NA	3	NA	3	NA	3
Total prescribed amount (mg)	147	150	153		74	147	294	75	150	300	77	153	306		Total dose (mg)	NA	147	NA	150	NA	153
Presentation (mg, manufacturer)	150	150	165		90	150	300	90	150	300	90	165	315		Presentation (mg, MoH)	NA	135	NA	150	NA	150
Waste (mg)	3	0	12		16	3	6	15	0	0	13	12	9		Waste (mg)	NA	-12	NA	0	NA	-3
Weeks/load or maintenance	4	4	4		48	24	12	48	24	12	48	24	12		Weeks/load or maintenance	NA	24	NA	24	NA	24
Waste/load or maintenance amount (mg)	12	0	48		768	72	72	720	0	0	624	288	108		Waste/load or maintenance (mg)	NA	-288	NA	0	NA	-72
Per case (1 person)	1	1	1		1	1	1	1	1	1	1	1	1		Per case (1 person)	NA	1	NA	1	NA	1
Total amount reconstituted drug (mg)	600	600	660		4320	3600	3600	4320	3600	3600	4320	3960	3780		Total reconstituted drug (mg)	NA	3240	NA	3600	NA	3600
Total amount waste (mg)	12	0	48		768	72	72	720	0	0	624	288	108		Total waste (mg)	NA	-288	NA	0	NA	-72
Body weight (kg)	52	53	54		52	52	52	53	53	53	54	54	54		Body weight (kg)	52	52	53	53	54	54
Prescribed dose (mg/kg)	3	3	3		1.5	3	6	1.5	3	6	1.5	3	6		Prescribed dose (mg/kg)	NA	3	NA	3	1.5	NA
Total prescribed amount (mg)	156	159	162		78	156	312	80	159	318	81	162	324		Total prescribed dose (mg)	NA	156	NA	159	81	NA
Presentation (mg, manufacturer)	165	165	165		90	165	315	90	165	330	90	165	330		Presentation (mg, MoH)	NA	150	NA	150	90	NA
Waste (mg)	9	6	3		12	9	3	10	6	12	9	3	6		Waste (mg)	NA	-6	NA	-9	9	NA
Weeks/load or maintenance	4	4	4		48	24	12	48	24	12	48	24	12		Weeks/load or maintenance	NA	24	NA	24	48	NA
Waste/load or maintenance amount (mg)	36	24	12		576	216	36	480	144	144	432	72	72		Waste/load or maintenance (mg)	NA	-144	NA	-216	432	NA
Per case (1 person)	1	1	1		1	1	1	1	1	1	1	1	1		Per case (1 person)	NA	1	NA	1	1	NA
Total amount reconstituted drug (mg)	660	660	660		4320	3960	3780	4320	3960	3960	4320	3960	3960		Total reconstituted drug (mg)	NA	3600	NA	3600	4320	NA
Total amount waste (mg)	36	24	12		576	216	36	480	144	144	432	72	72		Total waste (mg)	NA	-144	NA	-216	432	NA
Body weight (kg)	55	56	57		55	55	55	56	56	56	57	57	57		Body weight (kg)	55	55	56	56	57	57
Prescribed dose (mg/kg)	3	3	3		1.5	3	6	1.5	3	6	1.5	3	6		Prescribed dose (mg/kg)	1.5	NA	1.5	NA	1.5	NA
Total prescribed amount (mg)	165	168	171		83	165	330	84	168	336	86	171	342		Total prescribed dose (mg)	83	NA	84	NA	86	NA
Presentation (mg, manufacturer)	165	180	180		90	165	330	90	180	345	90	180	345		Presentation (mg, MoH)	90	NA	90	NA	90	NA
Waste (mg)	0	12	9		7	0	0	6	12	9	4	9	3		Waste (mg)	7	NA	6	NA	4	NA
Weeks/load or maintenance	4	4	4		48	24	12	48	24	12	48	24	12		Weeks/load or maintenance	48	NA	48	NA	48	NA
Waste/load or maintenance amount (mg)	0	48	36		336	0	0	288	288	108	192	216	36		Waste/load or maintenance (mg)	336	NA	288	NA	192	NA
Per case (1 person)	1	1	1		1	1	1	1	1	1	1	1	1		Per case (1 person)	1	NA	1	NA	1	NA
Total amount reconstituted drug (mg)	660	720	720		4320	3960	3960	4320	4320	4140	4320	4320	4140		Total reconstituted drug (mg)	4320	NA	4320	NA	4320	NA
Total amount waste (mg)	0	48	36		336	0	0	288	288	108	192	216	36		Total waste (mg)	336	NA	288	NA	192	NA
Body weight (kg)	58	59	60		58	58	58	59	59	59	60	60	60		Body weight (kg)	58	58	59	59	60	60
Prescribed dose (mg/kg)	3	3	3		1.5	3	6	1.5	3	6	1.5	3	6		Prescribed dose (mg/kg)	1.5	NA	1.5	NA	1.5	NA
Total prescribed amount (mg)	174	177	180		87	174	348	89	177	354	90	180	360		Total prescribed dose (mg)	87	NA	89	NA	90	NA
Presentation (mg, manufacturer)	180	180	180		90	180	360	90	180	360	90	180	360		Presentation (mg, MoH)	90	NA	90	NA	90	NA
Waste (mg)	6	3	0		3	6	12	1	3	6	0	0	0		Waste (mg)	3	NA	1	NA	0	NA
Weeks/load or maintenance	4	4	4		48	24	12	48	24	12	48	24	12		Weeks/load or maintenance	48	NA	48	NA	48	NA
Waste/load or maintenance amount (mg)	24	12	0		144	144	144	48	72	72	0	0	0		Waste/load or maintenance (mg)	144	NA	48	NA	0	NA
Per case (1 person)	1	1	1		1	1	1	1	1	1	1	1	1		Per case (1 person)	1	NA	1	NA	1	NA
Total amount reconstituted drug (mg)	720	720	720		4320	4320	4320	4320	4320	4320	4320	4320	4320		Total reconstituted drug (mg)	4320	NA	4320	NA	4320	NA
Total amount waste (mg)	24	12	0		144	144	144	48	72	72	0	0	0		Total waste (mg)	144	NA	48	NA	0	NA
Body weight (kg)	61	62	63		61	61	61	62	62	62	63	63	63		Body weight (kg)	61	61	62	62	63	63
Prescribed dose (mg/kg)	3	3	3		1.5	3	6	1.5	3	6	1.5	3	6		Prescribed dose (mg/kg)	1.5	NA	1.5	NA	1.5	NA
Total prescribed amount (mg)	183	186	189		92	183	366	93	186	372	95	189	378		Total prescribed dose (mg)	92	NA	93	NA	95	NA
Presentation (mg, manufacturer)	195	195	195		105	195	375	105	195	375	105	195	390		Presentation (mg, MoH)	90	NA	90	NA	90	NA
Waste (mg)	12	9	6		13	12	9	12	9	3	10	6	12		Waste (mg)	-2	NA	-3	NA	-5	NA
Weeks/load or maintenance	4	4	4		48	24	12	48	24	12	48	24	12		Weeks/load or maintenance	48	NA	48	NA	48	NA
Waste/load or maintenance amount (mg)	48	36	24		624	288	108	576	216	36	480	144	144		Waste/load or maintenance (mg)	-96	NA	-144	NA	-240	NA
Per case (1 person)	1	1	1		1	1	1	1	1	1	1	1	1		Per case (1 person)	1	NA	1	NA	1	NA
Total amount reconstituted drug (mg)	780	780	780		5040	4680	4500	5040	4680	4500	5040	4680	4680		Total reconstituted drug (mg)	4320	NA	4320	NA	4320	NA
Total amount waste (mg)	48	36	24		624	288	108	576	216	36	480	144	144		Total waste (mg)	-96	NA	-144	NA	-240	NA
Body weight (kg)	64	65	66		64	64	64	65	65	65	66	66	66		Body weight (kg)	64	64	65	65	66	66
Prescribed dose (mg/kg)	3	3	3		1.5	3	6	1.5	3	6	1.5	3	6		Prescribed dose (mg/kg)	1.5	NA	1.5	NA	1.5	NA
Total prescribed amount (mg)	192	195	198		96	192	384	98	195	390	99	198	396		Total prescribed dose (mg)	96	NA	98	NA	99	NA
Presentation (mg, manufacturer)	195	195	210		105	195	390	105	195	390	105	210	405		Presentation (mg, MoH)	90	NA	90	NA	90	NA
Waste (mg)	3	0	12		9	3	6	7	0	0	6	12	9		Waste (mg)	-6	NA	-8	NA	-9	NA
Weeks/load or maintenance	4	4	4		48	24	12	48	24	12	48	24	12		Weeks/load or maintenance	48	NA	48	NA	48	NA
Waste/load or maintenance amount (mg)	12	0	48		432	72	72	336	0	0	288	288	108		Waste/load or maintenance (mg)	-288	NA	-384	NA	-432	NA
Per case (1 person)	1	1	1		1	1	1	1	1	1	1	1	1		Per case (1 person)	1	NA	1	NA	1	NA
Total amount reconstituted drug (mg)	780	780	840		5040	4680	4680	5040	4680	4680	5040	5040	4860		Total reconstituted drug (mg)	4320	NA	4320	NA	4320	NA
Total amount waste (mg)	12	0	48		432	72	72	336	0	0	288	288	108		Total waste (mg)	-288	NA	-384	NA	-432	NA
Body weight (kg)	67	68	69		67	67	67	68	68	68	69	69	69		Body weight (kg)	67	67	68	68	69	69
Prescribed dose (mg/kg)	3	3	3		1.5	3	6	1.5	3	6	1.5	3	6		Prescribed dose (mg/kg)	1.5	NA	1.5	NA	1.5	NA
Total prescribed amount (mg)	201	204	207		101	201	402	102	204	408	104	207	414		Total prescribed dose (mg)	101	NA	102	NA	104	NA
Presentation (mg, manufacturer)	210	210	210		105	210	405	105	210	420	105	210	420		Presentation (mg, MoH)	105	NA	105	NA	105	NA
Waste (mg)	9	6	3		4	9	3	3	6	12	1	3	6		Waste (mg)	4	NA	3	NA	1	NA
Weeks/load or maintenance	4	4	4		48	24	12	48	24	12	48	24	12		Weeks/load or maintenance	48	NA	48	NA	48	NA
Waste/load or maintenance amount (mg)	36	24	12		192	216	36	144	144	144	48	72	72		Waste/load or maintenance (mg)	192	NA	144	NA	48	NA
Per case (1 person)	1	1	1		1	1	1	1	1	1	1	1	1		Per case (1 person)	1	NA	1	NA	1	NA
Total amount reconstituted drug (mg)	840	840	840		5040	5040	4860	5040	5040	5040	5040	5040	5040		Total reconstituted drug (mg)	5040	NA	5040	NA	5040	NA
Total amount waste (mg)	36	24	12		192	216	36	144	144	144	48	72	72		Total waste (mg)	192	NA	144	NA	48	NA
Body weight (kg)	70	71	72		70	70	70	71	71	71	72	72	72		Body weight (kg)	70	70	71	71	72	72
Prescribed dose (mg/kg)	3	3	3		1.5	3	6	1.5	3	6	1.5	3	6		Prescribed dose (mg/kg)	1.5	NA	1.5	NA	1.5	NA
Total prescribed amount (mg)	210	213	216		105	210	420	107	213	426	108	216	432		Total prescribed dose (mg)	105	NA	107	NA	108	NA
Presentation (mg, manufacturer)	210	225	225		105	210	420	120	225	435	120	225	435		Presentation (mg, MoH)	105	NA	105	NA	105	NA
Waste (mg)	0	12	9		0	0	0	13	12	9	12	9	3		Waste (mg)	0	NA	-2	NA	-3	NA
Weeks/load or maintenance	4	4	4		48	24	12	48	24	12	48	24	12		Weeks/load or maintenance	48	NA	48	NA	48	NA
Waste/load or maintenance amount (mg)	0	48	36		0	0	0	624	288	108	576	216	36		Waste/load or maintenance (mg)	0	NA	-96	NA	-144	NA
Per case (1 person)	1	1	1		1	1	1	1	1	1	1	1	1		Per case (1 person)	1	NA	1	NA	1	NA
Total amount reconstituted drug (mg)	840	900	900		5040	5040	5040	5760	5400	5220	5760	5400	5220		Total reconstituted drug (mg)	5040	NA	5040	NA	5040	NA
Total amount waste (mg)	0	48	36		0	0	0	624	288	108	576	216	36		Total waste (mg)	0	NA	-96	NA	-144	NA
Body weight (kg)	73	74	75		73	73	73	74	74	74	75	75	75		Body weight (kg)	73	73	74	74	75	75
Prescribed dose (mg/kg)	3	3	3		1.5	3	6	1.5	3	6	1.5	3	6		Prescribed dose (mg/kg)	1.5	NA	1.5	NA	1.5	NA
Total prescribed amount (mg)	219	222	225		110	219	438	111	222	444	113	225	450		Total prescribed dose (mg)	110	NA	111	NA	113	NA
Presentation (mg, manufacturer)	225	225	225		120	225	450	120	225	450	120	225	450		Presentation (mg, MoH)	105	NA	105	NA	105	NA
Waste (mg)	6	3	0		10	6	12	9	3	6	7	0	0		Waste (mg)	-5	NA	-6	NA	-8	NA
Weeks/load or maintenance	4	4	4		48	24	12	48	24	12	48	24	12		Weeks/load or maintenance	48	NA	48	NA	48	NA
Waste/load or maintenance amount (mg)	24	12	0		480	144	144	432	72	72	336	0	0		Waste/load or maintenance (mg)	-240	NA	-288	NA	-384	NA
Per case (1 person)	1	1	1		1	1	1	1	1	1	1	1	1		Per case (1 person)	1	NA	1	NA	1	NA
Total amount reconstituted drug (mg)	900	900	900		5760	5400	5400	5760	5400	5400	5760	5400	5400		Total reconstituted drug (mg)	5040	NA	5040	NA	5040	NA
Total amount waste (mg)	24	12	0		480	144	144	432	72	72	336	0	0		Total waste (mg)	-240	NA	-288	NA	-384	NA
Body weight (kg)	76	77	78		76	76	76	77	77	77	78	78	78		Body weight (kg)	76	76	77	77	78	78
Prescribed dose (mg/kg)	3	3	3		1.5	3	6	1.5	3	6	1.5	3	6		Prescribed dose (mg/kg)	1.5	NA	1.5	NA	1.5	NA
Total prescribed amount (mg)	228	231	234		114	228	456	116	231	462	117	234	468		Total prescribed dose (mg)	114	NA	116	NA	117	NA
Presentation (mg, manufacturer)	240	240	240		120	240	465	120	240	465	120	240	480		Presentation (mg, MoH)	105	NA	120	NA	120	NA
Waste (mg)	12	9	6		6	12	9	4	9	3	3	6	12		Waste (mg)	-9	NA	4	NA	3	NA
Weeks/load or maintenance	4	4	4		48	24	12	48	24	12	48	24	12		Weeks/load or maintenance	48	NA	48	NA	48	NA
Waste/load or maintenance amount (mg)	48	36	24		288	288	108	192	216	36	144	144	144		Waste/load or maintenance (mg)	-432	NA	192	NA	144	NA
Per case (1 person)	1	1	1		1	1	1	1	1	1	1	1	1		Per case (1 person)	1	NA	1	NA	1	NA
Total amount reconstituted drug (mg)	960	960	960		5760	5760	5580	5760	5760	5580	5760	5760	5760		Total reconstituted drug (mg)	5040	NA	5760	NA	5760	NA
Total amount waste (mg)	48	36	24		288	288	108	192	216	36	144	144	144		Total waste (mg)	-432	NA	192	NA	144	NA
Body weight (kg)	79	80	81		79	79	79	80	80	80	81	81	81		Body weight (kg)	79	79	80	80	81	81
Prescribed dose (mg/kg)	3	3	3		1.5	3	6	1.5	3	6	1.5	3	6		Prescribed dose (mg/kg)	1.5	NA	1.5	NA	1.5	NA
Total prescribed amount (mg)	237	240	243		119	237	474	120	240	480	122	243	486		Total prescribed dose (mg)	119	NA	120	NA	122	NA
Presentation (mg, manufacturer)	240	240	255		120	240	480	120	240	480	135	255	495		Presentation (mg, MoH)	120	NA	120	NA	120	NA
Waste (mg)	3	0	12		1	3	6	0	0	0	13	12	9		Waste (mg)	1	NA	0	NA	-2	NA
Weeks/load or maintenance	4	4	4		48	24	12	48	24	12	48	24	12		Weeks/load or maintenance	48	NA	48	NA	48	NA
Waste/load or maintenance amount (mg)	12	0	48		48	72	72	0	0	0	624	288	108		Waste/load or maintenance (mg)	48	NA	0	NA	-96	NA
Per case (1 person)	1	1	1		1	1	1	1	1	1	1	1	1		Per case (1 person)	1	NA	1	NA	1	NA
Total amount reconstituted drug (mg)	960	960	1020		5760	5760	5760	5760	5760	5760	6480	6120	5940		Total reconstituted drug (mg)	5760	NA	5760	NA	5760	NA
Total amount waste (mg)	12	0	48		48	72	72	0	0	0	624	288	108		Total waste (mg)	48	NA	0	NA	-96	NA
Body weight (kg)	82	83	84		82	82	82	83	83	83	84	84	84		Body weight (kg)	82	82	83	83	84	84
Prescribed dose (mg/kg)	3	3	3		1.5	3	6	1.5	3	6	1.5	3	6		Prescribed dose (mg/kg)	1.5	NA	1.5	NA	1.5	NA
Total prescribed amount (mg)	246	249	252		123	246	492	125	249	498	126	252	504		Total prescribed dose (mg)	123	NA	125	NA	126	NA
Presentation (mg, manufacturer)	255	255	255		135	255	495	135	255	510	135	255	510		Presentation (mg, MoH)	120	NA	120	NA	120	NA
Waste (mg)	9	6	3		12	9	3	10	6	12	9	3	6		Waste (mg)	-3	NA	-5	NA	-6	NA
Weeks/load or maintenance	4	4	4		48	24	12	48	24	12	48	24	12		Weeks/load or maintenance	48	NA	48	NA	48	NA
Waste/load or maintenance amount (mg)	36	24	12		576	216	36	480	144	144	432	72	72		Waste/load or maintenance (mg)	-144	NA	-240	NA	-288	NA
Per case (1 person)	1	1	1		1	1	1	1	1	1	1	1	1		Per case (1 person)	1	NA	1	NA	1	NA
Total amount reconstituted drug (mg)	1020	1020	1020		6480	6120	5940	6480	6120	6120	6480	6120	6120		Total reconstituted drug (mg)	5760	NA	5760	NA	5760	NA
Total amount waste (mg)	36	24	12		576	216	36	480	144	144	432	72	72		Total waste (mg)	-144	NA	-240	NA	-288	NA
Body weight (kg)	85	86	87		85	85	85	86	86	86	87	87	87		Body weight (kg)	85	85	86	86	87	87
Prescribed dose (mg/kg)	3	3	3		1.5	3	6	1.5	3	6	1.5	3	6		Prescribed dose (mg/kg)	1.5	NA	1.5	NA	1.5	NA
Total prescribed amount (mg)	255	258	261		128	255	510	129	258	516	131	261	522		Total prescribed dose (mg)	128	NA	129	NA	131	NA
Presentation (mg, manufacturer)	255	270	270		135	255	510	135	270	525	135	270	525		Presentation (mg, MoH)	120	NA	120	NA	135	NA
Waste (mg)	0	12	9		7	0	0	6	12	9	4	9	3		Waste (mg)	-8	NA	-9	NA	4	NA
Weeks/load or maintenance	4	4	4		48	24	12	48	24	12	48	24	12		Weeks/load or maintenance	48	NA	48	NA	48	NA
Waste/load or maintenance amount (mg)	0	48	36		336	0	0	288	288	108	192	216	36		Waste/load or maintenance (mg)	-384	NA	-432	NA	192	NA
Per case (1 person)	1	1	1		1	1	1	1	1	1	1	1	1		Per case (1 person)	1	NA	1	NA	1	NA
Total amount reconstituted drug (mg)	1020	1080	1080		6480	6120	6120	6480	6480	6300	6480	6480	6300		Total reconstituted drug (mg)	5760	NA	5760	NA	6480	NA
Total amount waste (mg)	0	48	36		336	0	0	288	288	108	192	216	36		Total waste (mg)	-384	NA	-432	NA	192	NA
Body weight (kg)	88	89	90		88	88	88	89	89	89	90	90	90		Body weight (kg)	88	88	89	89	90	90
Prescribed dose (mg/kg)	3	3	3		1.5	3	6	1.5	3	6	1.5	3	6		Prescribed dose (mg/kg)	1.5	NA	1.5	NA	1.5	NA
Total prescribed amount (mg)	264	267	270		132	264	528	134	267	534	135	270	540		Total prescribed dose (mg)	132	NA	134	NA	135	NA
Presentation (mg, manufacturer)	270	270	270		135	270	540	135	270	540	135	270	540		Presentation (mg, MoH)	135	NA	135	NA	135	NA
Waste (mg)	6	3	0		3	6	12	1	3	6	0	0	0		Waste (mg)	3	NA	1	NA	0	NA
Weeks/load or maintenance	4	4	4		48	24	12	48	24	12	48	24	12		Weeks/load or maintenance	48	NA	48	NA	48	NA
Waste/load or maintenance amount (mg)	24	12	0		144	144	144	48	72	72	0	0	0		Waste/load or maintenance (mg)	144	NA	48	NA	0	NA
Per case (1 person)	1	1	1		1	1	1	1	1	1	1	1	1		Per case (1 person)	1	NA	1	NA	1	NA
Total amount reconstituted drug (mg)	1080	1080	1080		6480	6480	6480	6480	6480	6480	6480	6480	6480		Total reconstituted drug (mg)	6480	NA	6480	NA	6480	NA
Total amount waste (mg)	24	12	0		144	144	144	48	72	72	0	0	0		Total waste (mg)	144	NA	48	NA	0	NA
Body weight (kg)	91	92	93		91	91	91	92	92	92	93	93	93		Body weight (kg)	91	91	92	92	93	93
Prescribed dose (mg/kg)	3	3	3		1.5	3	6	1.5	3	6	1.5	3	6		Prescribed dose (mg/kg)	1.5	NA	1.5	NA	1.5	NA
Total prescribed amount (mg)	273	276	279		137	273	546	138	276	552	140	279	558		Total prescribed dose (mg)	137	NA	138	NA	140	NA
Presentation (mg, manufacturer)	285	285	285		150	285	555	150	285	555	150	285	570		Presentation (mg, MoH)	135	NA	135	NA	135	NA
Waste (mg)	12	9	6		13	12	9	12	9	3	10	6	12		Waste (mg)	-2	NA	-3	NA	-5	NA
Weeks/load or maintenance	4	4	4		48	24	12	48	24	12	48	24	12		Weeks/load or maintenance	48	NA	48	NA	48	NA
Waste/load or maintenance amount (mg)	48	36	24		624	288	108	576	216	36	480	144	144		Waste/load or maintenance (mg)	-96	NA	-144	NA	-240	NA
Per case (1 person)	1	1	1		1	1	1	1	1	1	1	1	1		Per case (1 person)	1	NA	1	NA	1	NA
Total amount reconstituted drug (mg)	1140	1140	1140		7200	6840	6660	7200	6840	6660	7200	6840	6840		Total reconstituted drug (mg)	6480	NA	6480	NA	6480	NA
Total amount waste (mg)	48	36	24		624	288	108	576	216	36	480	144	144		Total waste (mg)	-96	NA	-144	NA	-240	NA
Body weight (kg)	94	95	96		94	94	94	95	95	95	96	96	96		Body weight (kg)	94	94	95	95	96	96
Prescribed dose (mg/kg)	3	3	3		1.5	3	6	1.5	3	6	1.5	3	6		Prescribed dose (mg/kg)	1.5	NA	1.5	NA	1.5	NA
Total prescribed amount (mg)	282	285	288		141	282	564	143	285	570	144	288	576		Total prescribed dose (mg)	141	NA	143	NA	144	NA
Presentation (mg, manufacturer)	285	285	300		150	285	570	150	285	570	150	300	585		Presentation (mg, MoH)	135	NA	135	NA	135	NA
Waste (mg)	3	0	12		9	3	6	7	0	0	6	12	9		Waste (mg)	-6	NA	-8	NA	-9	NA
Weeks/load or maintenance	4	4	4		48	24	12	48	24	12	48	24	12		Weeks/load or maintenance	48	NA	48	NA	48	NA
Waste/load or maintenance amount (mg)	12	0	48		432	72	72	336	0	0	288	288	108		Waste/load or maintenance (mg)	-288	NA	-384	NA	-432	NA
Per case (1 person)	1	1	1		1	1	1	1	1	1	1	1	1		Per case (1 person)	1	NA	1	NA	1	NA
Total amount reconstituted drug (mg)	1140	1140	1200		7200	6840	6840	7200	6840	6840	7200	7200	7020		Total reconstituted drug (mg)	6480	NA	6480	NA	6480	NA
Total amount waste (mg)	12	0	48		432	72	72	336	0	0	288	288	108		Total waste (mg)	-288	NA	-384	NA	-432	NA
Body weight (kg)	97	98	99		97	97	97	98	98	98	99	99	99		Body weight (kg)	97	97	98	98	99	99
Prescribed dose (mg/kg)	3	3	3		1.5	3	6	1.5	3	6	1.5	3	6		Prescribed dose (mg/kg)	1.5	NA	1.5	NA	1.5	NA
Total prescribed amount (mg)	291	294	297		146	291	582	147	294	588	149	297	594		Total prescribed dose (mg)	146	NA	147	NA	149	NA
Presentation (mg, manufacturer)	300	300	300		150	300	585	150	300	600	150	300	600		Presentation (mg, MoH)	150	NA	150	NA	150	NA
Waste (mg)	9	6	3		4	9	3	3	6	12	1	3	6		Waste (mg)	4	NA	3	NA	1	NA
Weeks/load or maintenance	4	4	4		48	24	12	48	24	12	48	24	12		Weeks/load or maintenance	48	NA	48	NA	48	NA
Waste/load or maintenance amount (mg)	36	24	12		192	216	36	144	144	144	48	72	72		Waste/load or maintenance (mg)	192	NA	144	NA	48	NA
Per case (1 person)	1	1	1		1	1	1	1	1	1	1	1	1		Per case (1 person)	1	NA	1	NA	1	NA
Total amount reconstituted drug (mg)	1200	1200	1200		7200	7200	7020	7200	7200	7200	7200	7200	7200		Total reconstituted drug (mg)	7200	NA	7200	NA	7200	NA
Total amount waste (mg)	36	24	12		192	216	36	144	144	144	48	72	72		Total waste (mg)	192	NA	144	NA	48	NA
Body weight (kg)	100				100	100	100								Body weight (kg)	100	100
Prescribed dose (mg/kg)	3				1.5	3	6								Prescribed dose (mg/kg)	1.5	NA
Total prescribed amount (mg)	300				150	300	600								Total prescribed dose (mg)	150	NA
Presentation (mg, manufacturer)	300				150	300	600								Presentation (mg, MoH)	150	NA
Waste (mg)	0				0	0	0								Waste (mg)	0	NA
Weeks/load or maintenance	4				48	24	12								Weeks/load or maintenance	48	NA
Waste/load or maintenance amount (mg)	0				0	0	0								Waste/load or maintenance (mg)	0	NA
Per case (1 person)	1				1	1	1								Per case (1 person)	1	NA
Total amount reconstituted drug (mg)	1200				7200	7200	7200								Total reconstituted drug (mg)	7200	NA
Total amount waste (mg)	0				0	0	0								Total waste (mg)	0	NA

## Sheet: sT4
LOADING: MANUFACTURER + MoH					MAINTENANCE: MANUFACTURER										MAINTENANCE: MoH								SUMMARY OF RESULTS: MANUFACTURER					SUMMARY OF RESULTS: MoH
Data	Q1W	Q1W	Q1W		Q1W	Q2W	Q4W	Q1W	Q2W	Q4W	Q1W	Q2W	Q4W		Data	Q1W	Q2W	Q1W	Q2W	Q1W	Q2W			Percentage of the total (loading+maintenance) wasted per reconstituted emicizumab amount (%)					Percentage of the total (loading+maintenance) wasted per reconstituted emicizumab amount (%)
Body weight (kg)	10	11	12		10	10	10	11	11	11	12	12	12		Body weight (kg)	10	10	11	11	12	12		Body weight (kg)	Q1W	Q2W	Q4W		Body weight (kg)	Q1W	Q2W	Summary
Prescribed dose (mg/kg)	3	3	3		1.5	3	6	1.5	3	6	1.5	3	6		Prescribed dose (mg/kg)	NA	3	NA	3	1.5	NA		10	0.461538	0	0		10	NA	0	0
Total prescribed amount (mg)	30	33	36		15	30	60	16.5	33	66	18	36	72		Total prescribed dose (mg)	NA	30	NA	33	18	NA		11	0.435714	0.45	0.3		11	NA	0.1125	0.1125
Presentation (mg, manufacturer)	30	60	60		30	30	60	30	60	90	30	60	90		Presentation (mg, MoH)	NA	30	NA	30	30	NA		12	0.4	0.4	0.236364		12	0.4	NA	0.4
Waste (mg)	0	27	24		15	0	0	13	27	24	12	24	18		Waste (mg)	NA	0	NA	-3	12	NA		13	0.335714	0.35	0.172727		13	0.335714	NA	0.335714
Weeks/load or maintenance	4	4	4		48	24	12	48	24	12	48	24	12		Weeks/load or maintenance	NA	24	NA	24	48	NA		14	0.3	0.3	0.109091		14	0.3	NA	0.3
Waste/load or maintenance amount (mg)	0	108	96		720	0	0	624	648	288	576	576	216		Waste/load or maintenance (mg)	NA	0	NA	-72	576	NA		15	0.235714	0.25	0.0454545		15	0.235714	NA	0.235714
Per case (1 person)	1	1	1		1	1	1	1	1	1	1	1	1		Per case (1 person)	NA	1	NA	1	1	NA		16	0.2	0.2	0.104		16	0.2	NA	0.2
Total amount reconstituted drug (mg)	120	240	240		1440	720	720	1440	1440	1080	1440	1440	1080		Total reconstituted drug (mg)	NA	720	NA	720	1440	NA		17	0.135714	0.15	0.048		17	0.135714	NA	0.135714
Total amount waste (mg)	0	108	96		720	0	0	624	648	288	576	576	216		Total waste (mg)	NA	0	NA	-72	576	NA		18	0.1	0.1	0.1		18	0.1	NA	0.1
Body weight (kg)	13	14	15		13	13	13	14	14	14	15	15	15		Body weight (kg)	13	13	14	14	15	15		19	0.0357143	0.05	0.05		19	0.0357143	NA	0.0357143
Prescribed dose (mg/kg)	3	3	3		1.5	3	6	1.5	3	6	1.5	3	6		Prescribed dose (mg/kg)	1.5	NA	1.5	NA	1.5	NA		20	0	0	0		20	0	NA	0
Total prescribed amount (mg)	39	42	45		20	39	78	21	42	84	23	45	90		Total prescribed dose (mg)	20	NA	21	NA	23	NA		21	0.448148	0.3	0.109091		21	0.06	NA	0.06
Presentation (mg, manufacturer)	60	60	60		30	60	90	30	60	90	30	60	90		Presentation (mg, MoH)	30	NA	30	NA	30	NA		22	0.42963	0.266667	0.0666667		22	0.0533333	NA	0.0533333
Waste (mg)	21	18	15		10	21	12	9	18	6	7	15	0		Waste (mg)	10	NA	9	NA	7	NA		23	0.396296	0.233333	0.105556		23	NA	0.233333	0.233333
Weeks/load or maintenance	4	4	4		48	24	12	48	24	12	48	24	12		Weeks/load or maintenance	48	NA	48	NA	48	NA		24	0.377778	0.2	0.0666667		24	NA	0.2	0.2
Waste/load or maintenance amount (mg)	84	72	60		480	504	144	432	432	72	336	360	0		Waste/load or maintenance (mg)	480	NA	432	NA	336	NA		25	0.344444	0.166667	0.0277778		25	NA	0.166667	0.166667
Per case (1 person)	1	1	1		1	1	1	1	1	1	1	1	1		Per case (1 person)	1	NA	1	NA	1	NA		26	0.325926	0.133333	0.0666667		26	NA	0.133333	0.133333
Total amount reconstituted drug (mg)	240	240	240		1440	1440	1080	1440	1440	1080	1440	1440	1080		Total reconstituted drug (mg)	1440	NA	1440	NA	1440	NA		27	0.292593	0.1	0.0307692		27	NA	0.1	0.1
Total amount waste (mg)	84	72	60		480	504	144	432	432	72	336	360	0		Total waste (mg)	480	NA	432	NA	336	NA		28	0.274074	0.0666667	0.0666667		28	NA	0.0666667	0.0666667
Body weight (kg)	16	17	18		16	16	16	17	17	17	18	18	18		Body weight (kg)	16	16	17	17	18	18		29	0.240741	0.0333333	0.0333333		29	NA	0.0333333	0.0333333
Prescribed dose (mg/kg)	3	3	3		1.5	3	6	1.5	3	6	1.5	3	6		Prescribed dose (mg/kg)	1.5	NA	1.5	NA	1.5	NA		30	0.222222	0	0		30	NA	0	0
Total prescribed amount (mg)	48	51	54		24	48	96	26	51	102	27	54	108		Total prescribed dose (mg)	24	NA	26	NA	27	NA		31	0.203636	0.114286	0.0565217		31	NA	0.0186047	0.0186047
Presentation (mg, manufacturer)	60	60	60		30	60	105	30	60	105	30	60	120		Presentation (mg, MoH)	30	NA	30	NA	30	NA		32	0.185455	0.0857143	0.026087		32	NA	0.0139535	0.0139535
Waste (mg)	12	9	6		6	12	9	4	9	3	3	6	12		Waste (mg)	6	NA	4	NA	3	NA		33	0.152727	0.0571429	0.0571429		33	NA	0.00930233	0.00930233
Weeks/load or maintenance	4	4	4		48	24	12	48	24	12	48	24	12		Weeks/load or maintenance	48	NA	48	NA	48	NA		34	0.134545	0.0285714	0.0285714		34	NA	0.0285714	0.0285714
Waste/load or maintenance amount (mg)	48	36	24		288	288	108	192	216	36	144	144	144		Waste/load or maintenance (mg)	288	NA	192	NA	144	NA		35	0.101818	0	0		35	NA	0	0
Per case (1 person)	1	1	1		1	1	1	1	1	1	1	1	1		Per case (1 person)	1	NA	1	NA	1	NA		36	0.1	0.1	0.0490566		36	NA	0.016	0.016
Total amount reconstituted drug (mg)	240	240	240		1440	1440	1260	1440	1440	1260	1440	1440	1440		Total reconstituted drug (mg)	1440	NA	1440	NA	1440	NA		37	0.0678571	0.075	0.0226415		37	NA	0.012	0.012
Total amount waste (mg)	48	36	24		288	288	108	192	216	36	144	144	144		Total waste (mg)	288	NA	192	NA	144	NA		38	0.05	0.05	0.05		38	NA	0.008	0.008
Body weight (kg)	19	20	21		19	19	19	20	20	20	21	21	21		Body weight (kg)	19	19	20	20	21	21		39	0.0178571	0.025	0.025		39	0.0178571	NA	0.0178571
Prescribed dose (mg/kg)	3	3	3		1.5	3	6	1.5	3	6	1.5	3	6		Prescribed dose (mg/kg)	1.5	NA	1.5	NA	1.5	NA		40	0	0	0		40	0	NA	0
Total prescribed amount (mg)	57	60	63		29	57	114	30	60	120	32	63	126		Total prescribed dose (mg)	29	NA	30	NA	32	NA		41	0.28642	0.0888889	0.0433333		41	0.0140351	NA	0.0140351
Presentation (mg, manufacturer)	60	60	90		30	60	120	30	60	120	60	90	135		Presentation (mg, MoH)	30	NA	30	NA	30	NA		42	0.274074	0.0666667	0.02		42	0.0105263	NA	0.0105263
Waste (mg)	3	0	27		1	3	6	0	0	0	28	27	9		Waste (mg)	1	NA	0	NA	-2	NA		43	0.251852	0.0444444	0.0444444		43	0.00701754	NA	0.00701754
Weeks/load or maintenance	4	4	4		48	24	12	48	24	12	48	24	12		Weeks/load or maintenance	48	NA	48	NA	48	NA		44	0.239506	0.0222222	0.0222222		44	0.00350877	NA	0.00350877
Waste/load or maintenance amount (mg)	12	0	108		48	72	72	0	0	0	1344	648	108		Waste/load or maintenance (mg)	48	NA	0	NA	-96	NA		45	0.217284	0	0		45	NA	0	0
Per case (1 person)	1	1	1		1	1	1	1	1	1	1	1	1		Per case (1 person)	1	NA	1	NA	1	NA		46	0.214634	0.08	0.038806		46	NA	0.0125	0.0125
Total amount reconstituted drug (mg)	240	240	360		1440	1440	1440	1440	1440	1440	2880	2160	1620		Total reconstituted drug (mg)	1440	NA	1440	NA	1440	NA		47	0.192683	0.06	0.0179104		47	NA	0.009375	0.009375
Total amount waste (mg)	12	0	108		48	72	72	0	0	0	1344	648	108		Total waste (mg)	48	NA	0	NA	-96	NA		48	0.180488	0.04	0.04		48	NA	0.00625	0.00625
Body weight (kg)	22	23	24		22	22	22	23	23	23	24	24	24		Body weight (kg)	22	22	23	23	24	24		49	0.158537	0.02	0.02		49	NA	0.003125	0.003125
Prescribed dose (mg/kg)	3	3	3		1.5	3	6	1.5	3	6	1.5	3	6		Prescribed dose (mg/kg)	1.5	NA	NA	3	NA	3		50	0.146341	0	0		50	NA	0	0
Total prescribed amount (mg)	66	69	72		33	66	132	35	69	138	36	72	144		Total prescribed dose (mg)	33	NA	NA	69	NA	72		51	0.13494	0.0727273	0.0351351		51	NA	0.0112676	0.0112676
Presentation (mg, manufacturer)	90	90	90		60	90	135	60	90	150	60	90	150		Presentation (mg, MoH)	30	NA	NA	90	NA	90		52	0.122892	0.0545455	0.0162162		52	NA	0.0084507	0.0084507
Waste (mg)	24	21	18		27	24	3	25	21	12	24	18	6		Waste (mg)	-3	NA	NA	21	NA	18		53	0.101205	0.0363636	0.0363636		53	NA	0.0056338	0.0056338
Weeks/load or maintenance	4	4	4		48	24	12	48	24	12	48	24	12		Weeks/load or maintenance	48	NA	NA	24	NA	24		54	0.0891566	0.0181818	0.0181818		54	0.0891566	NA	0.0891566
Waste/load or maintenance amount (mg)	96	84	72		1296	576	36	1200	504	144	1152	432	72		Waste/load or maintenance (mg)	-144	NA	NA	504	NA	432		55	0.0674699	0	0		55	0.0674699	NA	0.0674699
Per case (1 person)	1	1	1		1	1	1	1	1	1	1	1	1		Per case (1 person)	1	NA	NA	1	NA	1		56	0.0666667	0.0666667	0.0320988		56	0.0666667	NA	0.0666667
Total amount reconstituted drug (mg)	360	360	360		2880	2160	1620	2880	2160	1800	2880	2160	1800		Total reconstituted drug (mg)	1440	NA	NA	2160	NA	2160		57	0.0452381	0.05	0.0148148		57	0.0452381	NA	0.0452381
Total amount waste (mg)	96	84	72		1296	576	36	1200	504	144	1152	432	72		Total waste (mg)	-144	NA	NA	504	NA	432		58	0.0333333	0.0333333	0.0333333		58	0.0333333	NA	0.0333333
Body weight (kg)	25	26	27		25	25	25	26	26	26	27	27	27		Body weight (kg)	25	25	26	26	27	27		59	0.0119048	0.0166667	0.0166667		59	0.0119048	NA	0.0119048
Prescribed dose (mg/kg)	3	3	3		1.5	3	6	1.5	3	6	1.5	3	6		Prescribed dose (mg/kg)	NA	3	NA	3	NA	3		60	0	0	0		60	0	NA	0
Total prescribed amount (mg)	75	78	81		38	75	150	39	78	156	41	81	162		Total prescribed dose (mg)	NA	75	NA	78	NA	81		61	0.115464	0.0615385	0.0295455		61	0.00941176	NA	0.00941176
Presentation (mg, manufacturer)	90	90	90		60	90	150	60	90	165	60	90	165		Presentation (mg, MoH)	NA	90	NA	90	NA	90		62	0.105155	0.0461538	0.0136364		62	0.00705882	NA	0.00705882
Waste (mg)	15	12	9		22	15	0	21	12	9	19	9	3		Waste (mg)	NA	15	NA	12	NA	9		63	0.0865979	0.0307692	0.0307692		63	0.00470588	NA	0.00470588
Weeks/load or maintenance	4	4	4		48	24	12	48	24	12	48	24	12		Weeks/load or maintenance	NA	24	NA	24	NA	24		64	0.0762887	0.0153846	0.0153846		64	0.00235294	NA	0.00235294
Waste/load or maintenance amount (mg)	60	48	36		1056	360	0	1008	288	108	912	216	36		Waste/load or maintenance (mg)	NA	360	NA	288	NA	216		65	0.057732	0	0		65	0	NA	0
Per case (1 person)	1	1	1		1	1	1	1	1	1	1	1	1		Per case (1 person)	NA	1	NA	1	NA	1		66	0.0571429	0.0571429	0.0273684		66	0.00930233	NA	0.00930233
Total amount reconstituted drug (mg)	360	360	360		2880	2160	1800	2880	2160	1980	2880	2160	1980		Total reconstituted drug (mg)	NA	2160	NA	2160	NA	2160		67	0.0387755	0.0428571	0.0126316		67	0.0387755	NA	0.0387755
Total amount waste (mg)	60	48	36		1056	360	0	1008	288	108	912	216	36		Total waste (mg)	NA	360	NA	288	NA	216		68	0.0285714	0.0285714	0.0285714		68	0.0285714	NA	0.0285714
Body weight (kg)	28	29	30		28	28	28	29	29	29	30	30	30		Body weight (kg)	28	28	29	29	30	30		69	0.0102041	0.0142857	0.0142857		69	0.0102041	NA	0.0102041
Prescribed dose (mg/kg)	3	3	3		1.5	3	6	1.5	3	6	1.5	3	6		Prescribed dose (mg/kg)	NA	3	NA	3	NA	3		70	0	0	0		70	0	NA	0
Total prescribed amount (mg)	84	87	90		42	84	168	44	87	174	45	90	180		Total prescribed dose (mg)	NA	84	NA	87	NA	90		71	0.100901	0.0533333	0.0254902		71	0.00808081	NA	0.00808081
Presentation (mg, manufacturer)	90	90	90		60	90	180	60	90	180	60	90	180		Presentation (mg, MoH)	NA	90	NA	90	NA	90		72	0.0918919	0.04	0.0117647		72	0.00606061	NA	0.00606061
Waste (mg)	6	3	0		18	6	12	16	3	6	15	0	0		Waste (mg)	NA	6	NA	3	NA	0		73	0.0756757	0.0266667	0.0266667		73	0.0040404	NA	0.0040404
Weeks/load or maintenance	4	4	4		48	24	12	48	24	12	48	24	12		Weeks/load or maintenance	NA	24	NA	24	NA	24		74	0.0666667	0.0133333	0.0133333		74	0.0020202	NA	0.0020202
Waste/load or maintenance amount (mg)	24	12	0		864	144	144	768	72	72	720	0	0		Waste/load or maintenance (mg)	NA	144	NA	72	NA	0		75	0.0504505	0	0		75	0	NA	0
Per case (1 person)	1	1	1		1	1	1	1	1	1	1	1	1		Per case (1 person)	NA	1	NA	1	NA	1		76	0.05	0.05	0.0238532		76	0.008	NA	0.008
Total amount reconstituted drug (mg)	360	360	360		2880	2160	2160	2880	2160	2160	2880	2160	2160		Total reconstituted drug (mg)	NA	2160	NA	2160	NA	2160		77	0.0339286	0.0375	0.0110092		77	0.0339286	NA	0.0339286
Total amount waste (mg)	24	12	0		864	144	144	768	72	72	720	0	0		Total waste (mg)	NA	144	NA	72	NA	0		78	0.025	0.025	0.025		78	0.025	NA	0.025
Body weight (kg)	31	32	33		31	31	31	32	32	32	33	33	33		Body weight (kg)	31	31	32	32	33	33		79	0.00892857	0.0125	0.0125		79	0.00892857	NA	0.00892857
Prescribed dose (mg/kg)	3	3	3		1.5	3	6	1.5	3	6	1.5	3	6		Prescribed dose (mg/kg)	NA	3	NA	3	NA	3		80	0	0	0		80	0	NA	0
Total prescribed amount (mg)	93	96	99		47	93	186	48	96	192	50	99	198		Total prescribed dose (mg)	NA	93	NA	96	NA	99		81	0.0896	0.0470588	0.0224138		81	0.00707965	NA	0.00707965
Presentation (mg, manufacturer)	105	105	105		60	105	195	60	105	195	60	105	210		Presentation (mg, MoH)	NA	90	NA	90	NA	90		82	0.0816	0.0352941	0.0103448		82	0.00530973	NA	0.00530973
Waste (mg)	12	9	6		13	12	9	12	9	3	10	6	12		Waste (mg)	NA	-3	NA	-6	NA	-9		83	0.0672	0.0235294	0.0235294		83	0.00353982	NA	0.00353982
Weeks/load or maintenance	4	4	4		48	24	12	48	24	12	48	24	12		Weeks/load or maintenance	NA	24	NA	24	NA	24		84	0.0592	0.0117647	0.0117647		84	0.00176991	NA	0.00176991
Waste/load or maintenance amount (mg)	48	36	24		624	288	108	576	216	36	480	144	144		Waste/load or maintenance (mg)	NA	-72	NA	-144	NA	-216		85	0.0448	0	0		85	0	NA	0
Per case (1 person)	1	1	1		1	1	1	1	1	1	1	1	1		Per case (1 person)	NA	1	NA	1	NA	1		86	0.0444444	0.0444444	0.0211382		86	0.00701754	NA	0.00701754
Total amount reconstituted drug (mg)	420	420	420		2880	2520	2340	2880	2520	2340	2880	2520	2520		Total reconstituted drug (mg)	NA	2160	NA	2160	NA	2160		87	0.0301587	0.0333333	0.0097561		87	0.0301587	NA	0.0301587
Total amount waste (mg)	48	36	24		624	288	108	576	216	36	480	144	144		Total waste (mg)	NA	-72	NA	-144	NA	-216		88	0.0222222	0.0222222	0.0222222		88	0.0222222	NA	0.0222222
Body weight (kg)	34	35	36		34	34	34	35	35	35	36	36	36		Body weight (kg)	34	34	35	35	36	36		89	0.00793651	0.0111111	0.0111111		89	0.00793651	NA	0.00793651
Prescribed dose (mg/kg)	3	3	3		1.5	3	6	1.5	3	6	1.5	3	6		Prescribed dose (mg/kg)	NA	3	NA	3	NA	3		90	0	0	0		90	0	NA	0
Total prescribed amount (mg)	102	105	108		51	102	204	53	105	210	54	108	216		Total prescribed dose (mg)	NA	102	NA	105	NA	108		91	0.0805755	0.0421053	0.02		91	0.00629921	NA	0.00629921
Presentation (mg, manufacturer)	105	105	120		60	105	210	60	105	210	60	120	225		Presentation (mg, MoH)	NA	105	NA	105	NA	105		92	0.0733813	0.0315789	0.00923077		92	0.00472441	NA	0.00472441
Waste (mg)	3	0	12		9	3	6	7	0	0	6	12	9		Waste (mg)	NA	3	NA	0	NA	-3		93	0.0604317	0.0210526	0.0210526		93	0.00314961	NA	0.00314961
Weeks/load or maintenance	4	4	4		48	24	12	48	24	12	48	24	12		Weeks/load or maintenance	NA	24	NA	24	NA	24		94	0.0532374	0.0105263	0.0105263		94	0.0015748	NA	0.0015748
Waste/load or maintenance amount (mg)	12	0	48		432	72	72	336	0	0	288	288	108		Waste/load or maintenance (mg)	NA	72	NA	0	NA	-72		95	0.0402878	0	0		95	0	NA	0
Per case (1 person)	1	1	1		1	1	1	1	1	1	1	1	1		Per case (1 person)	NA	1	NA	1	NA	1		96	0.04	0.04	0.0189781		96	0.00625	NA	0.00625
Total amount reconstituted drug (mg)	420	420	480		2880	2520	2520	2880	2520	2520	2880	2880	2700		Total reconstituted drug (mg)	NA	2520	NA	2520	NA	2520		97	0.0271429	0.03	0.00875912		97	0.0271429	NA	0.0271429
Total amount waste (mg)	12	0	48		432	72	72	336	0	0	288	288	108		Total waste (mg)	NA	72	NA	0	NA	-72		98	0.02	0.02	0.02		98	0.02	NA	0.02
Body weight (kg)	37	38	39		37	37	37	38	38	38	39	39	39		Body weight (kg)	37	37	38	38	39	39		99	0.00714286	0.01	0.01		99	0.00714286	NA	0.00714286
Prescribed dose (mg/kg)	3	3	3		1.5	3	6	1.5	3	6	1.5	3	6		Prescribed dose (mg/kg)	NA	3	NA	3	1.5	NA		100	0	0	0		100	0	NA	0
Total prescribed amount (mg)	111	114	117		56	111	222	57	114	228	59	117	234		Total prescribed dose (mg)	NA	111	NA	114	59	NA
Presentation (mg, manufacturer)	120	120	120		60	120	225	60	120	240	60	120	240		Presentation (mg, MoH)	NA	105	NA	105	60	NA
Waste (mg)	9	6	3		4	9	3	3	6	12	1	3	6		Waste (mg)	NA	-6	NA	-9	1	NA
Weeks/load or maintenance	4	4	4		48	24	12	48	24	12	48	24	12		Weeks/load or maintenance	NA	24	NA	24	48	NA
Waste/load or maintenance amount (mg)	36	24	12		192	216	36	144	144	144	48	72	72		Waste/load or maintenance (mg)	NA	-144	NA	-216	48	NA
Per case (1 person)	1	1	1		1	1	1	1	1	1	1	1	1		Per case (1 person)	NA	1	NA	1	1	NA
Total amount reconstituted drug (mg)	480	480	480		2880	2880	2700	2880	2880	2880	2880	2880	2880		Total reconstituted drug (mg)	NA	2520	NA	2520	2880	NA
Total amount waste (mg)	36	24	12		192	216	36	144	144	144	48	72	72		Total waste (mg)	NA	-144	NA	-216	48	NA
Body weight (kg)	40	41	42		40	40	40	41	41	41	42	42	42		Body weight (kg)	40	40	41	41	42	42
Prescribed dose (mg/kg)	3	3	3		1.5	3	6	1.5	3	6	1.5	3	6		Prescribed dose (mg/kg)	1.5	NA	1.5	NA	1.5	NA
Total prescribed amount (mg)	120	123	126		60	120	240	62	123	246	63	126	252		Total prescribed dose (mg)	60	NA	62	NA	63	NA
Presentation (mg, manufacturer)	120	135	135		60	120	240	90	135	255	90	135	255		Presentation (mg, MoH)	60	NA	60	NA	60	NA
Waste (mg)	0	12	9		0	0	0	28	12	9	27	9	3		Waste (mg)	0	NA	-2	NA	-3	NA
Weeks/load or maintenance	4	4	4		48	24	12	48	24	12	48	24	12		Weeks/load or maintenance	48	NA	48	NA	48	NA
Waste/load or maintenance amount (mg)	0	48	36		0	0	0	1344	288	108	1296	216	36		Waste/load or maintenance (mg)	0	NA	-96	NA	-144	NA
Per case (1 person)	1	1	1		1	1	1	1	1	1	1	1	1		Per case (1 person)	1	NA	1	NA	1	NA
Total amount reconstituted drug (mg)	480	540	540		2880	2880	2880	4320	3240	3060	4320	3240	3060		Total reconstituted drug (mg)	2880	NA	2880	NA	2880	NA
Total amount waste (mg)	0	48	36		0	0	0	1344	288	108	1296	216	36		Total waste (mg)	0	NA	-96	NA	-144	NA
Body weight (kg)	43	44	45		43	43	43	44	44	44	45	45	45		Body weight (kg)	43	43	44	44	45	45
Prescribed dose (mg/kg)	3	3	3		1.5	3	6	1.5	3	6	1.5	3	6		Prescribed dose (mg/kg)	1.5	NA	1.5	NA	NA	3
Total prescribed amount (mg)	129	132	135		65	129	258	66	132	264	68	135	270		Total prescribed dose (mg)	65	NA	66	NA	NA	135
Presentation (mg, manufacturer)	135	135	135		90	135	270	90	135	270	90	135	270		Presentation (mg, MoH)	60	NA	60	NA	NA	135
Waste (mg)	6	3	0		25	6	12	24	3	6	22	0	0		Waste (mg)	-5	NA	-6	NA	NA	0
Weeks/load or maintenance	4	4	4		48	24	12	48	24	12	48	24	12		Weeks/load or maintenance	48	NA	48	NA	NA	24
Waste/load or maintenance amount (mg)	24	12	0		1200	144	144	1152	72	72	1056	0	0		Waste/load or maintenance (mg)	-240	NA	-288	NA	NA	0
Per case (1 person)	1	1	1		1	1	1	1	1	1	1	1	1		Per case (1 person)	1	NA	1	NA	NA	1
Total amount reconstituted drug (mg)	540	540	540		4320	3240	3240	4320	3240	3240	4320	3240	3240		Total reconstituted drug (mg)	2880	NA	2880	NA	NA	3240
Total amount waste (mg)	24	12	0		1200	144	144	1152	72	72	1056	0	0		Total waste (mg)	-240	NA	-288	NA	NA	0
Body weight (kg)	46	47	48		46	46	46	47	47	47	48	48	48		Body weight (kg)	46	46	47	47	48	48
Prescribed dose (mg/kg)	3	3	3		1.5	3	6	1.5	3	6	1.5	3	6		Prescribed dose (mg/kg)	NA	3	NA	3	NA	3
Total prescribed amount (mg)	138	141	144		69	138	276	71	141	282	72	144	288		Total prescribed dose (mg)	NA	138	NA	141	NA	144
Presentation (mg, manufacturer)	150	150	150		90	150	285	90	150	285	90	150	300		Presentation (mg, MoH)	NA	135	NA	135	NA	135
Waste (mg)	12	9	6		21	12	9	19	9	3	18	6	12		Waste (mg)	NA	-3	NA	-6	NA	-9
Weeks/load or maintenance	4	4	4		48	24	12	48	24	12	48	24	12		Weeks/load or maintenance	NA	24	NA	24	NA	24
Waste/load or maintenance amount (mg)	48	36	24		1008	288	108	912	216	36	864	144	144		Waste/load or maintenance (mg)	NA	-72	NA	-144	NA	-216
Per case (1 person)	1	1	1		1	1	1	1	1	1	1	1	1		Per case (1 person)	NA	1	NA	1	NA	1
Total amount reconstituted drug (mg)	600	600	600		4320	3600	3420	4320	3600	3420	4320	3600	3600		Total reconstituted drug (mg)	NA	3240	NA	3240	NA	3240
Total amount waste (mg)	48	36	24		1008	288	108	912	216	36	864	144	144		Total waste (mg)	NA	-72	NA	-144	NA	-216
Body weight (kg)	49	50	51		49	49	49	50	50	50	51	51	51		Body weight (kg)	49	49	50	50	51	51
Prescribed dose (mg/kg)	3	3	3		1.5	3	6	1.5	3	6	1.5	3	6		Prescribed dose (mg/kg)	NA	3	NA	3	NA	3
Total prescribed amount (mg)	147	150	153		74	147	294	75	150	300	77	153	306		Total dose (mg)	NA	147	NA	150	NA	153
Presentation (mg, manufacturer)	150	150	165		90	150	300	90	150	300	90	165	315		Presentation (mg, MoH)	NA	135	NA	150	NA	150
Waste (mg)	3	0	12		16	3	6	15	0	0	13	12	9		Waste (mg)	NA	-12	NA	0	NA	-3
Weeks/load or maintenance	4	4	4		48	24	12	48	24	12	48	24	12		Weeks/load or maintenance	NA	24	NA	24	NA	24
Waste/load or maintenance amount (mg)	12	0	48		768	72	72	720	0	0	624	288	108		Waste/load or maintenance (mg)	NA	-288	NA	0	NA	-72
Per case (1 person)	1	1	1		1	1	1	1	1	1	1	1	1		Per case (1 person)	NA	1	NA	1	NA	1
Total amount reconstituted drug (mg)	600	600	660		4320	3600	3600	4320	3600	3600	4320	3960	3780		Total reconstituted drug (mg)	NA	3240	NA	3600	NA	3600
Total amount waste (mg)	12	0	48		768	72	72	720	0	0	624	288	108		Total waste (mg)	NA	-288	NA	0	NA	-72
Body weight (kg)	52	53	54		52	52	52	53	53	53	54	54	54		Body weight (kg)	52	52	53	53	54	54
Prescribed dose (mg/kg)	3	3	3		1.5	3	6	1.5	3	6	1.5	3	6		Prescribed dose (mg/kg)	NA	3	NA	3	1.5	NA
Total prescribed amount (mg)	156	159	162		78	156	312	80	159	318	81	162	324		Total prescribed dose (mg)	NA	156	NA	159	81	NA
Presentation (mg, manufacturer)	165	165	165		90	165	315	90	165	330	90	165	330		Presentation (mg, MoH)	NA	150	NA	150	90	NA
Waste (mg)	9	6	3		12	9	3	10	6	12	9	3	6		Waste (mg)	NA	-6	NA	-9	9	NA
Weeks/load or maintenance	4	4	4		48	24	12	48	24	12	48	24	12		Weeks/load or maintenance	NA	24	NA	24	48	NA
Waste/load or maintenance amount (mg)	36	24	12		576	216	36	480	144	144	432	72	72		Waste/load or maintenance (mg)	NA	-144	NA	-216	432	NA
Per case (1 person)	1	1	1		1	1	1	1	1	1	1	1	1		Per case (1 person)	NA	1	NA	1	1	NA
Total amount reconstituted drug (mg)	660	660	660		4320	3960	3780	4320	3960	3960	4320	3960	3960		Total reconstituted drug (mg)	NA	3600	NA	3600	4320	NA
Total amount waste (mg)	36	24	12		576	216	36	480	144	144	432	72	72		Total waste (mg)	NA	-144	NA	-216	432	NA
Body weight (kg)	55	56	57		55	55	55	56	56	56	57	57	57		Body weight (kg)	55	55	56	56	57	57
Prescribed dose (mg/kg)	3	3	3		1.5	3	6	1.5	3	6	1.5	3	6		Prescribed dose (mg/kg)	1.5	NA	1.5	NA	1.5	NA
Total prescribed amount (mg)	165	168	171		83	165	330	84	168	336	86	171	342		Total prescribed dose (mg)	83	NA	84	NA	86	NA
Presentation (mg, manufacturer)	165	180	180		90	165	330	90	180	345	90	180	345		Presentation (mg, MoH)	90	NA	90	NA	90	NA
Waste (mg)	0	12	9		7	0	0	6	12	9	4	9	3		Waste (mg)	7	NA	6	NA	4	NA
Weeks/load or maintenance	4	4	4		48	24	12	48	24	12	48	24	12		Weeks/load or maintenance	48	NA	48	NA	48	NA
Waste/load or maintenance amount (mg)	0	48	36		336	0	0	288	288	108	192	216	36		Waste/load or maintenance (mg)	336	NA	288	NA	192	NA
Per case (1 person)	1	1	1		1	1	1	1	1	1	1	1	1		Per case (1 person)	1	NA	1	NA	1	NA
Total amount reconstituted drug (mg)	660	720	720		4320	3960	3960	4320	4320	4140	4320	4320	4140		Total reconstituted drug (mg)	4320	NA	4320	NA	4320	NA
Total amount waste (mg)	0	48	36		336	0	0	288	288	108	192	216	36		Total waste (mg)	336	NA	288	NA	192	NA
Body weight (kg)	58	59	60		58	58	58	59	59	59	60	60	60		Body weight (kg)	58	58	59	59	60	60
Prescribed dose (mg/kg)	3	3	3		1.5	3	6	1.5	3	6	1.5	3	6		Prescribed dose (mg/kg)	1.5	NA	1.5	NA	1.5	NA
Total prescribed amount (mg)	174	177	180		87	174	348	89	177	354	90	180	360		Total prescribed dose (mg)	87	NA	89	NA	90	NA
Presentation (mg, manufacturer)	180	180	180		90	180	360	90	180	360	90	180	360		Presentation (mg, MoH)	90	NA	90	NA	90	NA
Waste (mg)	6	3	0		3	6	12	1	3	6	0	0	0		Waste (mg)	3	NA	1	NA	0	NA
Weeks/load or maintenance	4	4	4		48	24	12	48	24	12	48	24	12		Weeks/load or maintenance	48	NA	48	NA	48	NA
Waste/load or maintenance amount (mg)	24	12	0		144	144	144	48	72	72	0	0	0		Waste/load or maintenance (mg)	144	NA	48	NA	0	NA
Per case (1 person)	1	1	1		1	1	1	1	1	1	1	1	1		Per case (1 person)	1	NA	1	NA	1	NA
Total amount reconstituted drug (mg)	720	720	720		4320	4320	4320	4320	4320	4320	4320	4320	4320		Total reconstituted drug (mg)	4320	NA	4320	NA	4320	NA
Total amount waste (mg)	24	12	0		144	144	144	48	72	72	0	0	0		Total waste (mg)	144	NA	48	NA	0	NA
Body weight (kg)	61	62	63		61	61	61	62	62	62	63	63	63		Body weight (kg)	61	61	62	62	63	63
Prescribed dose (mg/kg)	3	3	3		1.5	3	6	1.5	3	6	1.5	3	6		Prescribed dose (mg/kg)	1.5	NA	1.5	NA	1.5	NA
Total prescribed amount (mg)	183	186	189		92	183	366	93	186	372	95	189	378		Total prescribed dose (mg)	92	NA	93	NA	95	NA
Presentation (mg, manufacturer)	195	195	195		105	195	375	105	195	375	105	195	390		Presentation (mg, MoH)	90	NA	90	NA	90	NA
Waste (mg)	12	9	6		13	12	9	12	9	3	10	6	12		Waste (mg)	-2	NA	-3	NA	-5	NA
Weeks/load or maintenance	4	4	4		48	24	12	48	24	12	48	24	12		Weeks/load or maintenance	48	NA	48	NA	48	NA
Waste/load or maintenance amount (mg)	48	36	24		624	288	108	576	216	36	480	144	144		Waste/load or maintenance (mg)	-96	NA	-144	NA	-240	NA
Per case (1 person)	1	1	1		1	1	1	1	1	1	1	1	1		Per case (1 person)	1	NA	1	NA	1	NA
Total amount reconstituted drug (mg)	780	780	780		5040	4680	4500	5040	4680	4500	5040	4680	4680		Total reconstituted drug (mg)	4320	NA	4320	NA	4320	NA
Total amount waste (mg)	48	36	24		624	288	108	576	216	36	480	144	144		Total waste (mg)	-96	NA	-144	NA	-240	NA
Body weight (kg)	64	65	66		64	64	64	65	65	65	66	66	66		Body weight (kg)	64	64	65	65	66	66
Prescribed dose (mg/kg)	3	3	3		1.5	3	6	1.5	3	6	1.5	3	6		Prescribed dose (mg/kg)	1.5	NA	1.5	NA	1.5	NA
Total prescribed amount (mg)	192	195	198		96	192	384	98	195	390	99	198	396		Total prescribed dose (mg)	96	NA	98	NA	99	NA
Presentation (mg, manufacturer)	195	195	210		105	195	390	105	195	390	105	210	405		Presentation (mg, MoH)	90	NA	90	NA	90	NA
Waste (mg)	3	0	12		9	3	6	7	0	0	6	12	9		Waste (mg)	-6	NA	-8	NA	-9	NA
Weeks/load or maintenance	4	4	4		48	24	12	48	24	12	48	24	12		Weeks/load or maintenance	48	NA	48	NA	48	NA
Waste/load or maintenance amount (mg)	12	0	48		432	72	72	336	0	0	288	288	108		Waste/load or maintenance (mg)	-288	NA	-384	NA	-432	NA
Per case (1 person)	1	1	1		1	1	1	1	1	1	1	1	1		Per case (1 person)	1	NA	1	NA	1	NA
Total amount reconstituted drug (mg)	780	780	840		5040	4680	4680	5040	4680	4680	5040	5040	4860		Total reconstituted drug (mg)	4320	NA	4320	NA	4320	NA
Total amount waste (mg)	12	0	48		432	72	72	336	0	0	288	288	108		Total waste (mg)	-288	NA	-384	NA	-432	NA
Body weight (kg)	67	68	69		67	67	67	68	68	68	69	69	69		Body weight (kg)	67	67	68	68	69	69
Prescribed dose (mg/kg)	3	3	3		1.5	3	6	1.5	3	6	1.5	3	6		Prescribed dose (mg/kg)	1.5	NA	1.5	NA	1.5	NA
Total prescribed amount (mg)	201	204	207		101	201	402	102	204	408	104	207	414		Total prescribed dose (mg)	101	NA	102	NA	104	NA
Presentation (mg, manufacturer)	210	210	210		105	210	405	105	210	420	105	210	420		Presentation (mg, MoH)	105	NA	105	NA	105	NA
Waste (mg)	9	6	3		4	9	3	3	6	12	1	3	6		Waste (mg)	4	NA	3	NA	1	NA
Weeks/load or maintenance	4	4	4		48	24	12	48	24	12	48	24	12		Weeks/load or maintenance	48	NA	48	NA	48	NA
Waste/load or maintenance amount (mg)	36	24	12		192	216	36	144	144	144	48	72	72		Waste/load or maintenance (mg)	192	NA	144	NA	48	NA
Per case (1 person)	1	1	1		1	1	1	1	1	1	1	1	1		Per case (1 person)	1	NA	1	NA	1	NA
Total amount reconstituted drug (mg)	840	840	840		5040	5040	4860	5040	5040	5040	5040	5040	5040		Total reconstituted drug (mg)	5040	NA	5040	NA	5040	NA
Total amount waste (mg)	36	24	12		192	216	36	144	144	144	48	72	72		Total waste (mg)	192	NA	144	NA	48	NA
Body weight (kg)	70	71	72		70	70	70	71	71	71	72	72	72		Body weight (kg)	70	70	71	71	72	72
Prescribed dose (mg/kg)	3	3	3		1.5	3	6	1.5	3	6	1.5	3	6		Prescribed dose (mg/kg)	1.5	NA	1.5	NA	1.5	NA
Total prescribed amount (mg)	210	213	216		105	210	420	107	213	426	108	216	432		Total prescribed dose (mg)	105	NA	107	NA	108	NA
Presentation (mg, manufacturer)	210	225	225		105	210	420	120	225	435	120	225	435		Presentation (mg, MoH)	105	NA	105	NA	105	NA
Waste (mg)	0	12	9		0	0	0	13	12	9	12	9	3		Waste (mg)	0	NA	-2	NA	-3	NA
Weeks/load or maintenance	4	4	4		48	24	12	48	24	12	48	24	12		Weeks/load or maintenance	48	NA	48	NA	48	NA
Waste/load or maintenance amount (mg)	0	48	36		0	0	0	624	288	108	576	216	36		Waste/load or maintenance (mg)	0	NA	-96	NA	-144	NA
Per case (1 person)	1	1	1		1	1	1	1	1	1	1	1	1		Per case (1 person)	1	NA	1	NA	1	NA
Total amount reconstituted drug (mg)	840	900	900		5040	5040	5040	5760	5400	5220	5760	5400	5220		Total reconstituted drug (mg)	5040	NA	5040	NA	5040	NA
Total amount waste (mg)	0	48	36		0	0	0	624	288	108	576	216	36		Total waste (mg)	0	NA	-96	NA	-144	NA
Body weight (kg)	73	74	75		73	73	73	74	74	74	75	75	75		Body weight (kg)	73	73	74	74	75	75
Prescribed dose (mg/kg)	3	3	3		1.5	3	6	1.5	3	6	1.5	3	6		Prescribed dose (mg/kg)	1.5	NA	1.5	NA	1.5	NA
Total prescribed amount (mg)	219	222	225		110	219	438	111	222	444	113	225	450		Total prescribed dose (mg)	110	NA	111	NA	113	NA
Presentation (mg, manufacturer)	225	225	225		120	225	450	120	225	450	120	225	450		Presentation (mg, MoH)	105	NA	105	NA	105	NA
Waste (mg)	6	3	0		10	6	12	9	3	6	7	0	0		Waste (mg)	-5	NA	-6	NA	-8	NA
Weeks/load or maintenance	4	4	4		48	24	12	48	24	12	48	24	12		Weeks/load or maintenance	48	NA	48	NA	48	NA
Waste/load or maintenance amount (mg)	24	12	0		480	144	144	432	72	72	336	0	0		Waste/load or maintenance (mg)	-240	NA	-288	NA	-384	NA
Per case (1 person)	1	1	1		1	1	1	1	1	1	1	1	1		Per case (1 person)	1	NA	1	NA	1	NA
Total amount reconstituted drug (mg)	900	900	900		5760	5400	5400	5760	5400	5400	5760	5400	5400		Total reconstituted drug (mg)	5040	NA	5040	NA	5040	NA
Total amount waste (mg)	24	12	0		480	144	144	432	72	72	336	0	0		Total waste (mg)	-240	NA	-288	NA	-384	NA
Body weight (kg)	76	77	78		76	76	76	77	77	77	78	78	78		Body weight (kg)	76	76	77	77	78	78
Prescribed dose (mg/kg)	3	3	3		1.5	3	6	1.5	3	6	1.5	3	6		Prescribed dose (mg/kg)	1.5	NA	1.5	NA	1.5	NA
Total prescribed amount (mg)	228	231	234		114	228	456	116	231	462	117	234	468		Total prescribed dose (mg)	114	NA	116	NA	117	NA
Presentation (mg, manufacturer)	240	240	240		120	240	465	120	240	465	120	240	480		Presentation (mg, MoH)	105	NA	120	NA	120	NA
Waste (mg)	12	9	6		6	12	9	4	9	3	3	6	12		Waste (mg)	-9	NA	4	NA	3	NA
Weeks/load or maintenance	4	4	4		48	24	12	48	24	12	48	24	12		Weeks/load or maintenance	48	NA	48	NA	48	NA
Waste/load or maintenance amount (mg)	48	36	24		288	288	108	192	216	36	144	144	144		Waste/load or maintenance (mg)	-432	NA	192	NA	144	NA
Per case (1 person)	1	1	1		1	1	1	1	1	1	1	1	1		Per case (1 person)	1	NA	1	NA	1	NA
Total amount reconstituted drug (mg)	960	960	960		5760	5760	5580	5760	5760	5580	5760	5760	5760		Total reconstituted drug (mg)	5040	NA	5760	NA	5760	NA
Total amount waste (mg)	48	36	24		288	288	108	192	216	36	144	144	144		Total waste (mg)	-432	NA	192	NA	144	NA
Body weight (kg)	79	80	81		79	79	79	80	80	80	81	81	81		Body weight (kg)	79	79	80	80	81	81
Prescribed dose (mg/kg)	3	3	3		1.5	3	6	1.5	3	6	1.5	3	6		Prescribed dose (mg/kg)	1.5	NA	1.5	NA	1.5	NA
Total prescribed amount (mg)	237	240	243		119	237	474	120	240	480	122	243	486		Total prescribed dose (mg)	119	NA	120	NA	122	NA
Presentation (mg, manufacturer)	240	240	255		120	240	480	120	240	480	135	255	495		Presentation (mg, MoH)	120	NA	120	NA	120	NA
Waste (mg)	3	0	12		1	3	6	0	0	0	13	12	9		Waste (mg)	1	NA	0	NA	-2	NA
Weeks/load or maintenance	4	4	4		48	24	12	48	24	12	48	24	12		Weeks/load or maintenance	48	NA	48	NA	48	NA
Waste/load or maintenance amount (mg)	12	0	48		48	72	72	0	0	0	624	288	108		Waste/load or maintenance (mg)	48	NA	0	NA	-96	NA
Per case (1 person)	1	1	1		1	1	1	1	1	1	1	1	1		Per case (1 person)	1	NA	1	NA	1	NA
Total amount reconstituted drug (mg)	960	960	1020		5760	5760	5760	5760	5760	5760	6480	6120	5940		Total reconstituted drug (mg)	5760	NA	5760	NA	5760	NA
Total amount waste (mg)	12	0	48		48	72	72	0	0	0	624	288	108		Total waste (mg)	48	NA	0	NA	-96	NA
Body weight (kg)	82	83	84		82	82	82	83	83	83	84	84	84		Body weight (kg)	82	82	83	83	84	84
Prescribed dose (mg/kg)	3	3	3		1.5	3	6	1.5	3	6	1.5	3	6		Prescribed dose (mg/kg)	1.5	NA	1.5	NA	1.5	NA
Total prescribed amount (mg)	246	249	252		123	246	492	125	249	498	126	252	504		Total prescribed dose (mg)	123	NA	125	NA	126	NA
Presentation (mg, manufacturer)	255	255	255		135	255	495	135	255	510	135	255	510		Presentation (mg, MoH)	120	NA	120	NA	120	NA
Waste (mg)	9	6	3		12	9	3	10	6	12	9	3	6		Waste (mg)	-3	NA	-5	NA	-6	NA
Weeks/load or maintenance	4	4	4		48	24	12	48	24	12	48	24	12		Weeks/load or maintenance	48	NA	48	NA	48	NA
Waste/load or maintenance amount (mg)	36	24	12		576	216	36	480	144	144	432	72	72		Waste/load or maintenance (mg)	-144	NA	-240	NA	-288	NA
Per case (1 person)	1	1	1		1	1	1	1	1	1	1	1	1		Per case (1 person)	1	NA	1	NA	1	NA
Total amount reconstituted drug (mg)	1020	1020	1020		6480	6120	5940	6480	6120	6120	6480	6120	6120		Total reconstituted drug (mg)	5760	NA	5760	NA	5760	NA
Total amount waste (mg)	36	24	12		576	216	36	480	144	144	432	72	72		Total waste (mg)	-144	NA	-240	NA	-288	NA
Body weight (kg)	85	86	87		85	85	85	86	86	86	87	87	87		Body weight (kg)	85	85	86	86	87	87
Prescribed dose (mg/kg)	3	3	3		1.5	3	6	1.5	3	6	1.5	3	6		Prescribed dose (mg/kg)	1.5	NA	1.5	NA	1.5	NA
Total prescribed amount (mg)	255	258	261		128	255	510	129	258	516	131	261	522		Total prescribed dose (mg)	128	NA	129	NA	131	NA
Presentation (mg, manufacturer)	255	270	270		135	255	510	135	270	525	135	270	525		Presentation (mg, MoH)	120	NA	120	NA	135	NA
Waste (mg)	0	12	9		7	0	0	6	12	9	4	9	3		Waste (mg)	-8	NA	-9	NA	4	NA
Weeks/load or maintenance	4	4	4		48	24	12	48	24	12	48	24	12		Weeks/load or maintenance	48	NA	48	NA	48	NA
Waste/load or maintenance amount (mg)	0	48	36		336	0	0	288	288	108	192	216	36		Waste/load or maintenance (mg)	-384	NA	-432	NA	192	NA
Per case (1 person)	1	1	1		1	1	1	1	1	1	1	1	1		Per case (1 person)	1	NA	1	NA	1	NA
Total amount reconstituted drug (mg)	1020	1080	1080		6480	6120	6120	6480	6480	6300	6480	6480	6300		Total reconstituted drug (mg)	5760	NA	5760	NA	6480	NA
Total amount waste (mg)	0	48	36		336	0	0	288	288	108	192	216	36		Total waste (mg)	-384	NA	-432	NA	192	NA
Body weight (kg)	88	89	90		88	88	88	89	89	89	90	90	90		Body weight (kg)	88	88	89	89	90	90
Prescribed dose (mg/kg)	3	3	3		1.5	3	6	1.5	3	6	1.5	3	6		Prescribed dose (mg/kg)	1.5	NA	1.5	NA	1.5	NA
Total prescribed amount (mg)	264	267	270		132	264	528	134	267	534	135	270	540		Total prescribed dose (mg)	132	NA	134	NA	135	NA
Presentation (mg, manufacturer)	270	270	270		135	270	540	135	270	540	135	270	540		Presentation (mg, MoH)	135	NA	135	NA	135	NA
Waste (mg)	6	3	0		3	6	12	1	3	6	0	0	0		Waste (mg)	3	NA	1	NA	0	NA
Weeks/load or maintenance	4	4	4		48	24	12	48	24	12	48	24	12		Weeks/load or maintenance	48	NA	48	NA	48	NA
Waste/load or maintenance amount (mg)	24	12	0		144	144	144	48	72	72	0	0	0		Waste/load or maintenance (mg)	144	NA	48	NA	0	NA
Per case (1 person)	1	1	1		1	1	1	1	1	1	1	1	1		Per case (1 person)	1	NA	1	NA	1	NA
Total amount reconstituted drug (mg)	1080	1080	1080		6480	6480	6480	6480	6480	6480	6480	6480	6480		Total reconstituted drug (mg)	6480	NA	6480	NA	6480	NA
Total amount waste (mg)	24	12	0		144	144	144	48	72	72	0	0	0		Total waste (mg)	144	NA	48	NA	0	NA
Body weight (kg)	91	92	93		91	91	91	92	92	92	93	93	93		Body weight (kg)	91	91	92	92	93	93
Prescribed dose (mg/kg)	3	3	3		1.5	3	6	1.5	3	6	1.5	3	6		Prescribed dose (mg/kg)	1.5	NA	1.5	NA	1.5	NA
Total prescribed amount (mg)	273	276	279		137	273	546	138	276	552	140	279	558		Total prescribed dose (mg)	137	NA	138	NA	140	NA
Presentation (mg, manufacturer)	285	285	285		150	285	555	150	285	555	150	285	570		Presentation (mg, MoH)	135	NA	135	NA	135	NA
Waste (mg)	12	9	6		13	12	9	12	9	3	10	6	12		Waste (mg)	-2	NA	-3	NA	-5	NA
Weeks/load or maintenance	4	4	4		48	24	12	48	24	12	48	24	12		Weeks/load or maintenance	48	NA	48	NA	48	NA
Waste/load or maintenance amount (mg)	48	36	24		624	288	108	576	216	36	480	144	144		Waste/load or maintenance (mg)	-96	NA	-144	NA	-240	NA
Per case (1 person)	1	1	1		1	1	1	1	1	1	1	1	1		Per case (1 person)	1	NA	1	NA	1	NA
Total amount reconstituted drug (mg)	1140	1140	1140		7200	6840	6660	7200	6840	6660	7200	6840	6840		Total reconstituted drug (mg)	6480	NA	6480	NA	6480	NA
Total amount waste (mg)	48	36	24		624	288	108	576	216	36	480	144	144		Total waste (mg)	-96	NA	-144	NA	-240	NA
Body weight (kg)	94	95	96		94	94	94	95	95	95	96	96	96		Body weight (kg)	94	94	95	95	96	96
Prescribed dose (mg/kg)	3	3	3		1.5	3	6	1.5	3	6	1.5	3	6		Prescribed dose (mg/kg)	1.5	NA	1.5	NA	1.5	NA
Total prescribed amount (mg)	282	285	288		141	282	564	143	285	570	144	288	576		Total prescribed dose (mg)	141	NA	143	NA	144	NA
Presentation (mg, manufacturer)	285	285	300		150	285	570	150	285	570	150	300	585		Presentation (mg, MoH)	135	NA	135	NA	135	NA
Waste (mg)	3	0	12		9	3	6	7	0	0	6	12	9		Waste (mg)	-6	NA	-8	NA	-9	NA
Weeks/load or maintenance	4	4	4		48	24	12	48	24	12	48	24	12		Weeks/load or maintenance	48	NA	48	NA	48	NA
Waste/load or maintenance amount (mg)	12	0	48		432	72	72	336	0	0	288	288	108		Waste/load or maintenance (mg)	-288	NA	-384	NA	-432	NA
Per case (1 person)	1	1	1		1	1	1	1	1	1	1	1	1		Per case (1 person)	1	NA	1	NA	1	NA
Total amount reconstituted drug (mg)	1140	1140	1200		7200	6840	6840	7200	6840	6840	7200	7200	7020		Total reconstituted drug (mg)	6480	NA	6480	NA	6480	NA
Total amount waste (mg)	12	0	48		432	72	72	336	0	0	288	288	108		Total waste (mg)	-288	NA	-384	NA	-432	NA
Body weight (kg)	97	98	99		97	97	97	98	98	98	99	99	99		Body weight (kg)	97	97	98	98	99	99
Prescribed dose (mg/kg)	3	3	3		1.5	3	6	1.5	3	6	1.5	3	6		Prescribed dose (mg/kg)	1.5	NA	1.5	NA	1.5	NA
Total prescribed amount (mg)	291	294	297		146	291	582	147	294	588	149	297	594		Total prescribed dose (mg)	146	NA	147	NA	149	NA
Presentation (mg, manufacturer)	300	300	300		150	300	585	150	300	600	150	300	600		Presentation (mg, MoH)	150	NA	150	NA	150	NA
Waste (mg)	9	6	3		4	9	3	3	6	12	1	3	6		Waste (mg)	4	NA	3	NA	1	NA
Weeks/load or maintenance	4	4	4		48	24	12	48	24	12	48	24	12		Weeks/load or maintenance	48	NA	48	NA	48	NA
Waste/load or maintenance amount (mg)	36	24	12		192	216	36	144	144	144	48	72	72		Waste/load or maintenance (mg)	192	NA	144	NA	48	NA
Per case (1 person)	1	1	1		1	1	1	1	1	1	1	1	1		Per case (1 person)	1	NA	1	NA	1	NA
Total amount reconstituted drug (mg)	1200	1200	1200		7200	7200	7020	7200	7200	7200	7200	7200	7200		Total reconstituted drug (mg)	7200	NA	7200	NA	7200	NA
Total amount waste (mg)	36	24	12		192	216	36	144	144	144	48	72	72		Total waste (mg)	192	NA	144	NA	48	NA
Body weight (kg)	100				100	100	100								Body weight (kg)	100	100
Prescribed dose (mg/kg)	3				1.5	3	6								Prescribed dose (mg/kg)	1.5	NA
Total prescribed amount (mg)	300				150	300	600								Total prescribed dose (mg)	150	NA
Presentation (mg, manufacturer)	300				150	300	600								Presentation (mg, MoH)	150	NA
Waste (mg)	0				0	0	0								Waste (mg)	0	NA
Weeks/load or maintenance	4				48	24	12								Weeks/load or maintenance	48	NA
Waste/load or maintenance amount (mg)	0				0	0	0								Waste/load or maintenance (mg)	0	NA
Per case (1 person)	1				1	1	1								Per case (1 person)	1	NA
Total amount reconstituted drug (mg)	1200				7200	7200	7200								Total reconstituted drug (mg)	7200	NA
Total amount waste (mg)	0				0	0	0								Total waste (mg)	0	NA

## Sheet: sT5
DATA: IT (BrazIT + CONITEC)
IT failure age (BrazIT)	Age range at IT failure (BrazIT)	Number of people in each age group	Ratio people per age group per total (BrazIT)	Exact estimate of BrazIT ratio in the CONITEC described population	Rounded estimate of BrazIT ratio in the CONITEC described population
1.97399	2	1	0.0172414	1.96552	1
3.31828	3	2	0.0344828	3.93103	4
3.86311	3
4	4	4	0.0689655	7.86207	8
4.23819	4
4.46817	4
4.50376	4
5.34702	5	5	0.0862069	9.82759	10
5.35797	5
5.4538	5
5.60712	5
5.88364	5
6.11362	6	3	0.0517241	5.89655	6
6.48323	6
6.55441	6
7.16222	7	4	0.0689655	7.86207	8
7.42779	7
7.53183	7
7.95072	7
8.25188	8	4	0.0689655	7.86207	8
8.50924	8
8.61875	8
8.85421	8
9.63997	9	1	0.0172414	1.96552	2
10.0507	10	3	0.0517241	5.89655	6
10.1985	10
10.5435	10
11.0773	11	3	0.0517241	5.89655	6
11.4114	11
11.7262	11
12.7447	12	2	0.0344828	3.93103	4
12.8214	12
13.8426	13	1	0.0172414	1.96552	2
14.8966	14	1	0.0172414	1.96552	2
15.5975	15	2	0.0344828	3.93103	4
15.8768	15
16.4956	16	1	0.0172414	1.96552	2
17.0897	17	1	0.0172414	1.96552	2
0	18	0	0	0	0
20.8186	adult	20	0.344828	39.3103	39
23.039	adult
23.1348	adult
24.3203	adult
26.1355	adult
27.217	adult
28.8597	adult
29.0185	adult
29.9384	adult
32.5147	adult
32.8679	adult
34.6995	adult
36.3806	adult
38.2341	adult
39.5181	adult
43.614	adult
45.4949	adult
49.4155	adult
52.2875	adult
69.7139	adult

## Sheet: sT6
LOADING						MAINTENANCE													COST OF RECONSTITUTION BY WEIGHT														RECONSTITUTED COST (US$): MANUFACTURER (Q1W)					RECONSTITUTED COST (US$): MANUFACTURER (Q2W)					RECONSTITUTED COST (US$): MANUFACTURER (Q4W)					RECONSTITUTED COST (US$): MoH
Age at the beginning of the year (y)	Data	P15	P50	P85		P15				P50				P85					Data	P15				P50				P85					Age (years)	P15	P50	P85		Age (years)	P15	P50	P85		Age (years)	P15	P50	P85		Age (years)	P15
		Manufacturer and MoH				Manufacturer			MoH	Manufacturer			MoH	Manufacturer			MoH			Load+Q1W	Load+Q2W	Load+Q4W	MoH	Load+Q1W	Load+Q2W	Load+Q4W	MoH	Load+Q1W	Load+Q2W	Load+Q4W	MoH		2	152426	152426	152426		2	152426	152426	152426		2	119764	119764	119764		2	87100.8
		Q1W	Q1W	Q1W		Q1W	Q2W	Q4W		Q1W	Q2W	Q4W		Q1W	Q2W	Q4W			AGE (YEARS)	2	2	2	2	2	2	2	2	2	2	2	2		3	609706	609706	609706		3	609706	609706	609706		3	479054	479054	544380		3	609706
2	Body weight (kg)	11	12	14		11	11	11	11	12	12	12	12	14	14	14	14		TOTAL RECONSTITUTED (mg)	1680	1680	1320	960	1680	1680	1320	1680	1680	1680	1320	1680		4	1.21941e+06	1.21941e+06	1.21941e+06		4	1.21941e+06	1.21941e+06	1.21941e+06		4	958109	1088760	1.21941e+06		4	1.21941e+06
	Prescribed dose (mg/kg)	3	3	3		1.5	3	6	3	1.5	3	6	1.5	1.5	3	6	1.5		RECONSTITUTED COST (US$)	152426	152426	119764	87100.8	152426	152426	119764	152426	152426	152426	119764	152426		5	1524264	1524264	2939652		5	1524264	1524264	2286396		5	1360950	1524264	1796454		5	1524264
	Total prescribed amount (mg)	33	36	42		16.5	33	66	33	18	36	72	18	21	42	84	21		TOTAL WASTED (mg)	732	756	396	108	672	672	312	672	504	504	144	504		6	914558	1.76379e+06	1.76379e+06		6	914558	1.37184e+06	1.37184e+06		6	914558	1.07787e+06	1.17586e+06		6	914558
	Presentation (mg, manufacturer)	60	60	60		30	60	90	30	30	60	90	30	30	60	90	30		WASTED COST (US$)	66414.4	68591.9	35929.1	9798.84	60970.6	60970.6	28307.8	60970.6	45727.9	45727.9	13065.1	45727.9		7	1.21941e+06	2.35172e+06	2.35172e+06		7	1.21941e+06	1.82912e+06	1.82912e+06		7	1.21941e+06	1.56781e+06	1.69847e+06		7	1.21941e+06
	Waste (mg)	27	24	18		13	27	24	-3	12	24	18	12	9	18	6	9		WASTED/RECONSTITUTED RATIO	43.5714	45	30	11.25	40	40	23.6364	40	30	30	10.9091	30		8	2.35172e+06	2.35172e+06	2.35172e+06		8	1.82912e+06	1.82912e+06	1.82912e+06		8	1.43716e+06	1.56781e+06	1.82912e+06		8	1306512
	Weeks/load or maintenance	4	4	4		48	24	12	24	48	24	12	48	48	24	12	48																9	587930	587930	598818		9	457279	457279	533492		9	391954	457279	533492		9	457279
	Waste/load or maintenance amount (mg)	108	96	72		624	648	288	-72	576	576	216	576	432	432	72	432																10	1.76379e+06	1796454	1.82912e+06		10	1.37184e+06	1.60048e+06	1.82912e+06		10	1.27385e+06	1.50249e+06	1.73113e+06		10	1.37184e+06
	Number of PwHAi	1	1	1		1	1	1	1	1	1	1	1	1	1	1	1																11	1.76379e+06	1796454	2.64569e+06		11	1.37184e+06	1.60048e+06	2.05776e+06		11	1.37184e+06	1.60048e+06	2.05776e+06		11	1.37184e+06
	Total amount reconstituted drug (mg)	240	240	240		1440	1440	1080	720	1440	1440	1080	1440	1440	1440	1080	1440		AGE (YEARS)	3	3	3	3	3	3	3	3	3	3	3	3		12	1197636	1.21941e+06	1.78557e+06		12	1.06698e+06	1.21941e+06	1524264		12	1.00166e+06	1.21941e+06	1524264		12	936334
	Total amount waste (mg)	108	96	72		624	648	288	-72	576	576	216	576	432	432	72	432		TOTAL RECONSTITUTED (mg)	6720	6720	5280	6720	6720	6720	5280	6720	6720	6720	6000	6720		13	609706	881896	914558		13	609706	685919	914558		13	577043	685919	881896		13	544380
3	Body weight (kg)	13	14	16		13	13	13	13	14	14	14	14	16	16	16	16		RECONSTITUTED COST (US$)	609706	609706	479054	609706	609706	609706	479054	609706	609706	609706	544380	609706		14	881896	903671	1.0561e+06		14	685919	838345	990772		14	653256	805682	990772		14	620593
	Prescribed dose (mg/kg)	3	3	3		1.5	3	6	1.5	1.5	3	6	1.5	1.5	3	6	1.5		TOTAL WASTED (mg)	2256	2352	912	2256	2016	2016	576	2016	1344	1344	624	1344		15	1.76379e+06	1.82912e+06	2.41705e+06		15	1.37184e+06	1.82912e+06	2286396		15	1.37184e+06	1.76379e+06	2.22107e+06		15	1.37184e+06
	Total prescribed amount (mg)	39	42	48		20	39	78	20	21	42	84	21	24	48	96	24		WASTED COST (US$)	204687	213397	82745.8	204687	182912	182912	52260.5	182912	121941	121941	56615.5	121941		16	892783	1.0561e+06	1.21941e+06		16	762132	990772	1.21941e+06		16	762132	958109	1.18675e+06		16	696806
	Presentation (mg, manufacturer)	60	60	60		30	60	90	30	30	60	90	30	30	60	105	30		WASTED/RECONSTITUTED RATIO	33.5714	35	17.2727	33.5714	30	30	10.9091	30	20	20	10.4	20		17	903671	1.0561e+06	1360950		17	838345	990772	1.29562e+06		17	805682	990772	1.26296e+06		17	773020
	Waste (mg)	21	18	12		10	21	12	10	9	18	6	9	6	12	9	6																18	0	0	0		18	0	0	0		18	0	0	0		18	0
	Weeks/load or maintenance	4	4	4		48	24	12	48	48	24	12	48	48	24	12	48																≥19	1.78339e+07	2.08062e+07	2.67508e+07		≥19	1.78339e+07	2.08062e+07	2.67508e+07		≥19	1.7197e+07	2.08062e+07	2.61139e+07		≥19	1.78339e+07
	Waste/load or maintenance amount (mg)	84	72	48		480	504	144	480	432	432	72	432	288	288	108	288																TOTAL	3.61904e+07	4.19064e+07	5.19665e+07		TOTAL	3.38387e+07	3.95547e+07	4.87002e+07		TOTAL	3.18952e+07	3.82155e+07	4.68874e+07		TOTAL	3.28588e+07
	Number of PwHAi	4	4	4		4	4	4	4	4	4	4	4	4	4	4	4
	Total amount reconstituted drug (mg)	960	960	960		5760	5760	4320	5760	5760	5760	4320	5760	5760	5760	5040	5760		AGE (YEARS)	4	4	4	4	4	4	4	4	4	4	4	4
	Total amount waste (mg)	336	288	192		1920	2016	576	1920	1728	1728	288	1728	1152	1152	432	1152		TOTAL RECONSTITUTED (mg)	13440	13440	10560	13440	13440	13440	12000	13440	13440	13440	13440	13440
4	Body weight (kg)	14	16	19		14	14	14	14	16	16	16	16	19	19	19	19		RECONSTITUTED COST (US$)	1.21941e+06	1.21941e+06	958109	1.21941e+06	1.21941e+06	1.21941e+06	1088760	1.21941e+06	1.21941e+06	1.21941e+06	1.21941e+06	1.21941e+06
	Prescribed dose (mg/kg)	3	3	3		1.5	3	6	1.5	1.5	3	6	1.5	1.5	3	6	1.5		TOTAL WASTED (mg)	4032	4032	1152	4032	2688	2688	1248	2688	480	672	672	480
	Total prescribed amount (mg)	42	48	57		21	42	84	21	24	48	96	24	29	57	114	29		WASTED COST (US$)	365823	365823	104521	365823	243882	243882	113231	243882	43550.4	60970.6	60970.6	43550.4
	Presentation (mg, manufacturer)	60	60	60		30	60	90	30	30	60	105	30	30	60	120	30		WASTED/RECONSTITUTED RATIO	30	30	10.9091	30	20	20	10.4	20	3.57143	5	5	3.57143
	Waste (mg)	18	12	3		9	18	6	9	6	12	9	6	1	3	6	1
	Weeks/load or maintenance	4	4	4		48	24	12	48	48	24	12	48	48	24	12	48
	Waste/load or maintenance amount (mg)	72	48	12		432	432	72	432	288	288	108	288	48	72	72	48
	Number of PwHAi	8	8	8		8	8	8	8	8	8	8	8	8	8	8	8
	Total amount reconstituted drug (mg)	1920	1920	1920		11520	11520	8640	11520	11520	11520	10080	11520	11520	11520	11520	11520		AGE (YEARS)	5	5	5	5	5	5	5	5	5	5	5	5
	Total amount waste (mg)	576	384	96		3456	3456	576	3456	2304	2304	864	2304	384	576	576	384		TOTAL RECONSTITUTED (mg)	16800	16800	15000	16800	16800	16800	16800	16800	32400	25200	19800	18000
5	Body weight (kg)	16	18	21		16	16	16	16	18	18	18	18	21	21	21	21		RECONSTITUTED COST (US$)	1524264	1524264	1360950	1524264	1524264	1524264	1524264	1524264	2939652	2286396	1796454	1633140
	Prescribed dose (mg/kg)	3	3	3		1.5	3	6	1.5	1.5	3	6	1.5	1.5	3	6	1.5		TOTAL WASTED (mg)	3360	3360	1560	3360	1680	1680	1680	1680	14520	7560	2160	1080
	Total prescribed amount (mg)	48	54	63		24	48	96	24	27	54	108	27	32	63	126	32		WASTED COST (US$)	304853	304853	141539	304853	152426	152426	152426	152426	1.3174e+06	685919	195977	97988.4
	Presentation (mg, manufacturer)	60	60	90		30	60	105	30	30	60	120	30	60	90	135	30		WASTED/RECONSTITUTED RATIO	20	20	10.4	20	10	10	10	10	44.8148	30	10.9091	6
	Waste (mg)	12	6	27		6	12	9	6	3	6	12	3	28	27	9	-2
	Weeks/load or maintenance	4	4	4		48	24	12	48	48	24	12	48	48	24	12	48
	Waste/load or maintenance amount (mg)	48	24	108		288	288	108	288	144	144	144	144	1344	648	108	-96
	Number of PwHAi	10	10	10		10	10	10	10	10	10	10	10	10	10	10	10
	Total amount reconstituted drug (mg)	2400	2400	3600		14400	14400	12600	14400	14400	14400	14400	14400	28800	21600	16200	14400		AGE (YEARS)	6	6	6	6	6	6	6	6	6	6	6	6
	Total amount waste (mg)	480	240	1080		2880	2880	1080	2880	1440	1440	1440	1440	13440	6480	1080	-960		TOTAL RECONSTITUTED (mg)	10080	10080	10080	10080	19440	15120	11880	10800	19440	15120	12960	15120
6	Body weight (kg)	18	21	24		18	18	18	18	21	21	21	21	24	24	24	24		RECONSTITUTED COST (US$)	914558	914558	914558	914558	1.76379e+06	1.37184e+06	1.07787e+06	979884	1.76379e+06	1.37184e+06	1.17586e+06	1.37184e+06
	Prescribed dose (mg/kg)	3	3	3		1.5	3	6	1.5	1.5	3	6	1.5	1.5	3	6	3		TOTAL WASTED (mg)	1008	1008	1008	1008	8712	4536	1296	648	7344	3024	864	3024
	Total prescribed amount (mg)	54	63	72		27	54	108	27	32	63	126	32	36	72	144	72		WASTED COST (US$)	91455.8	91455.8	91455.8	91455.8	790440	411551	117586	58793	666321	274368	78390.7	274368
	Presentation (mg, manufacturer)	60	90	90		30	60	120	30	60	90	135	30	60	90	150	90		WASTED/RECONSTITUTED RATIO	10	10	10	10	44.8148	30	10.9091	6	37.7778	20	6.66667	20
	Waste (mg)	6	27	18		3	6	12	3	28	27	9	-2	24	18	6	18
	Weeks/load or maintenance	4	4	4		48	24	12	48	48	24	12	48	48	24	12	24
	Waste/load or maintenance amount (mg)	24	108	72		144	144	144	144	1344	648	108	-96	1152	432	72	432
	Number of PwHAi	6	6	6		6	6	6	6	6	6	6	6	6	6	6	6
	Total amount reconstituted drug (mg)	1440	2160	2160		8640	8640	8640	8640	17280	12960	9720	8640	17280	12960	10800	12960		AGE (YEARS)	7	7	7	7	7	7	7	7	7	7	7	7
	Total amount waste (mg)	144	648	432		864	864	864	864	8064	3888	648	-576	6912	2592	432	2592		TOTAL RECONSTITUTED (mg)	13440	13440	13440	13440	25920	20160	17280	20160	25920	20160	18720	20160
7	Body weight (kg)	20	23	27		20	20	20	20	23	23	23	23	27	27	27	27		RECONSTITUTED COST (US$)	1.21941e+06	1.21941e+06	1.21941e+06	1.21941e+06	2.35172e+06	1.82912e+06	1.56781e+06	1.82912e+06	2.35172e+06	1.82912e+06	1.69847e+06	1.82912e+06
	Prescribed dose (mg/kg)	3	3	3		1.5	3	6	1.5	1.5	3	6	3	1.5	3	6	3		TOTAL WASTED (mg)	0	0	0	0	10272	4704	1824	4704	7584	2016	576	2016
	Total prescribed amount (mg)	60	69	81		30	60	120	30	35	69	138	69	41	81	162	81		WASTED COST (US$)	0	0	0	0	931979	426794	165492	426794	688096	182912	52260.5	182912
	Presentation (mg, manufacturer)	60	90	90		30	60	120	30	60	90	150	90	60	90	165	90		WASTED/RECONSTITUTED RATIO	0	0	0	0	39.6296	23.3333	10.5556	23.3333	29.2593	10	3.07692	10
	Waste (mg)	0	21	9		0	0	0	0	25	21	12	21	19	9	3	9
	Weeks/load or maintenance	4	4	4		48	24	12	48	48	24	12	24	48	24	12	24
	Waste/load or maintenance amount (mg)	0	84	36		0	0	0	0	1200	504	144	504	912	216	36	216
	Number of PwHAi	8	8	8		8	8	8	8	8	8	8	8	8	8	8	8
	Total amount reconstituted drug (mg)	1920	2880	2880		11520	11520	11520	11520	23040	17280	14400	17280	23040	17280	15840	17280		AGE (YEARS)	8	8	8	8	8	8	8	8	8	8	8	8
	Total amount waste (mg)	0	672	288		0	0	0	0	9600	4032	1152	4032	7296	1728	288	1728		TOTAL RECONSTITUTED (mg)	25920	20160	15840	14400	25920	20160	17280	20160	25920	20160	20160	20160
8	Body weight (kg)	22	25	30		22	22	22	22	25	25	25	25	30	30	30	30		RECONSTITUTED COST (US$)	2.35172e+06	1.82912e+06	1.43716e+06	1306512	2.35172e+06	1.82912e+06	1.56781e+06	1.82912e+06	2.35172e+06	1.82912e+06	1.82912e+06	1.82912e+06
	Prescribed dose (mg/kg)	3	3	3		1.5	3	6	1.5	1.5	3	6	3	1.5	3	6	3		TOTAL WASTED (mg)	11136	5376	1056	768	8928	3360	480	3360	5760	0	0	0
	Total prescribed amount (mg)	66	75	90		33	66	132	33	38	75	150	75	45	90	180	90		WASTED COST (US$)	1.01037e+06	487764	95810.9	69680.6	810037	304853	43550.4	304853	522605	0	0	0
	Presentation (mg, manufacturer)	90	90	90		60	90	135	30	60	90	150	90	60	90	180	90		WASTED/RECONSTITUTED RATIO	42.963	26.6667	6.66667	5.33333	34.4444	16.6667	2.77778	16.6667	22.2222	0	0	0
	Waste (mg)	24	15	0		27	24	3	-3	22	15	0	15	15	0	0	0
	Weeks/load or maintenance	4	4	4		48	24	12	48	48	24	12	24	48	24	12	24
	Waste/load or maintenance amount (mg)	96	60	0		1296	576	36	-144	1056	360	0	360	720	0	0	0
	Number of PwHAi	8	8	8		8	8	8	8	8	8	8	8	8	8	8	8
	Total amount reconstituted drug (mg)	2880	2880	2880		23040	17280	12960	11520	23040	17280	14400	17280	23040	17280	17280	17280		AGE (YEARS)	9	9	9	9	9	9	9	9	9	9	9	9
	Total amount waste (mg)	768	480	0		10368	4608	288	-1152	8448	2880	0	2880	5760	0	0	0		TOTAL RECONSTITUTED (mg)	6480	5040	4320	5040	6480	5040	5040	5040	6600	5880	5880	5160
9	Body weight (kg)	24	28	33		24	24	24	24	28	28	28	28	33	33	33	33		RECONSTITUTED COST (US$)	587930	457279	391954	457279	587930	457279	457279	457279	598818	533492	533492	468167
	Prescribed dose (mg/kg)	3	3	3		1.5	3	6	3	1.5	3	6	3	1.5	3	6	3		TOTAL WASTED (mg)	2448	1008	288	1008	1776	336	336	336	1008	336	336	48
	Total prescribed amount (mg)	72	84	99		36	72	144	72	42	84	168	84	50	99	198	99		WASTED COST (US$)	222107	91455.8	26130.2	91455.8	161136	30485.3	30485.3	30485.3	91455.8	30485.3	30485.3	4355.04
	Presentation (mg, manufacturer)	90	90	105		60	90	150	90	60	90	180	90	60	105	210	90		WASTED/RECONSTITUTED RATIO	37.7778	20	6.66667	20	27.4074	6.66667	6.66667	6.66667	15.2727	5.71429	5.71429	0.930233
	Waste (mg)	18	6	6		24	18	6	18	18	6	12	6	10	6	12	-9
	Weeks/load or maintenance	4	4	4		48	24	12	24	48	24	12	24	48	24	12	24
	Waste/load or maintenance amount (mg)	72	24	24		1152	432	72	432	864	144	144	144	480	144	144	-216
	Number of PwHAi	2	2	2		2	2	2	2	2	2	2	2	2	2	2	2
	Total amount reconstituted drug (mg)	720	720	840		5760	4320	3600	4320	5760	4320	4320	4320	5760	5040	5040	4320		AGE (YEARS)	10	10	10	10	10	10	10	10	10	10	10	10
	Total amount waste (mg)	144	48	48		2304	864	144	864	1728	288	288	288	960	288	288	-432		TOTAL RECONSTITUTED (mg)	19440	15120	14040	15120	19800	17640	16560	15480	20160	20160	19080	18000
10	Body weight (kg)	27	31	37		27	27	27	27	31	31	31	31	37	37	37	37		RECONSTITUTED COST (US$)	1.76379e+06	1.37184e+06	1.27385e+06	1.37184e+06	1796454	1.60048e+06	1.50249e+06	1.4045e+06	1.82912e+06	1.82912e+06	1.73113e+06	1633140
	Prescribed dose (mg/kg)	3	3	3		1.5	3	6	3	1.5	3	6	3	1.5	3	6	3		TOTAL WASTED (mg)	5688	1512	432	1512	4032	2016	936	288	1368	1512	432	216
	Total prescribed amount (mg)	81	93	111		41	81	162	81	47	93	186	93	56	111	222	111		WASTED COST (US$)	516072	137184	39195.4	137184	365823	182912	84923.3	26130.2	124119	137184	39195.4	19597.7
	Presentation (mg, manufacturer)	90	105	120		60	90	165	90	60	105	195	90	60	120	225	105		WASTED/RECONSTITUTED RATIO	29.2593	10	3.07692	10	20.3636	11.4286	5.65217	1.86047	6.78571	7.5	2.26415	1.2
	Waste (mg)	9	12	9		19	9	3	9	13	12	9	-3	4	9	3	-6
	Weeks/load or maintenance	4	4	4		48	24	12	24	48	24	12	24	48	24	12	24
	Waste/load or maintenance amount (mg)	36	48	36		912	216	36	216	624	288	108	-72	192	216	36	-144
	Number of PwHAi	6	6	6		6	6	6	6	6	6	6	6	6	6	6	6
	Total amount reconstituted drug (mg)	2160	2520	2880		17280	12960	11880	12960	17280	15120	14040	12960	17280	17280	16200	15120		AGE (YEARS)	11	11	11	11	11	11	11	11	11	11	11	11
	Total amount waste (mg)	216	288	216		5472	1296	216	1296	3744	1728	648	-432	1152	1296	216	-864		TOTAL RECONSTITUTED (mg)	19440	15120	15120	15120	19800	17640	17640	17640	29160	22680	22680	20520
11	Body weight (kg)	28	35	43		28	28	28	28	35	35	35	35	43	43	43	43		RECONSTITUTED COST (US$)	1.76379e+06	1.37184e+06	1.37184e+06	1.37184e+06	1796454	1.60048e+06	1.60048e+06	1.60048e+06	2.64569e+06	2.05776e+06	2.05776e+06	1.86178e+06
	Prescribed dose (mg/kg)	3	3	3		1.5	3	6	3	1.5	3	6	3	1.5	3	6	1.5		TOTAL WASTED (mg)	5328	1008	1008	1008	2016	0	0	0	7344	1008	1008	144
	Total prescribed amount (mg)	84	105	129		42	84	168	84	53	105	210	105	65	129	258	65		WASTED COST (US$)	483409	91455.8	91455.8	91455.8	182912	0	0	0	666321	91455.8	91455.8	13065.1
	Presentation (mg, manufacturer)	90	105	135		60	90	180	90	60	105	210	105	90	135	270	60		WASTED/RECONSTITUTED RATIO	27.4074	6.66667	6.66667	6.66667	10.1818	0	0	0	25.1852	4.44444	4.44444	0.701754
	Waste (mg)	6	0	6		18	6	12	6	7	0	0	0	25	6	12	-5
	Weeks/load or maintenance	4	4	4		48	24	12	24	48	24	12	24	48	24	12	48
	Waste/load or maintenance amount (mg)	24	0	24		864	144	144	144	336	0	0	0	1200	144	144	-240
	Number of PwHAi	6	6	6		6	6	6	6	6	6	6	6	6	6	6	6
	Total amount reconstituted drug (mg)	2160	2520	3240		17280	12960	12960	12960	17280	15120	15120	15120	25920	19440	19440	17280		AGE (YEARS)	12	12	12	12	12	12	12	12	12	12	12	12
	Total amount waste (mg)	144	0	144		5184	864	864	864	2016	0	0	0	7200	864	864	-1440		TOTAL RECONSTITUTED (mg)	13200	11760	11040	10320	13440	13440	13440	13440	19680	16800	16800	15360
12	Body weight (kg)	32	39	49		32	32	32	32	39	39	39	39	49	49	49	49		RECONSTITUTED COST (US$)	1197636	1.06698e+06	1.00166e+06	936334	1.21941e+06	1.21941e+06	1.21941e+06	1.21941e+06	1.78557e+06	1524264	1524264	1.39361e+06
	Prescribed dose (mg/kg)	3	3	3		1.5	3	6	3	1.5	3	6	1.5	1.5	3	6	3		TOTAL WASTED (mg)	2448	1008	288	144	240	336	336	240	3120	336	336	48
	Total prescribed amount (mg)	96	117	147		48	96	192	96	59	117	234	59	74	147	294	147		WASTED COST (US$)	222107	91455.8	26130.2	13065.1	21775.2	30485.3	30485.3	21775.2	283078	30485.3	30485.3	4355.04
	Presentation (mg, manufacturer)	105	120	150		60	105	195	90	60	120	240	60	90	150	300	135		WASTED/RECONSTITUTED RATIO	18.5455	8.57143	2.6087	1.39535	1.78571	2.5	2.5	1.78571	15.8537	2	2	0.3125
	Waste (mg)	9	3	3		12	9	3	-6	1	3	6	1	16	3	6	-12
	Weeks/load or maintenance	4	4	4		48	24	12	24	48	24	12	48	48	24	12	24
	Waste/load or maintenance amount (mg)	36	12	12		576	216	36	-144	48	72	72	48	768	72	72	-288
	Number of PwHAi	4	4	4		4	4	4	4	4	4	4	4	4	4	4	4
	Total amount reconstituted drug (mg)	1680	1920	2400		11520	10080	9360	8640	11520	11520	11520	11520	17280	14400	14400	12960		AGE (YEARS)	13	13	13	13	13	13	13	13	13	13	13	13
	Total amount waste (mg)	144	48	48		2304	864	144	-576	192	288	288	192	3072	288	288	-1152		TOTAL RECONSTITUTED (mg)	6720	6720	6360	6000	9720	7560	7560	6840	10080	10080	9720	10080
13	Body weight (kg)	36	44	56		36	36	36	36	44	44	44	44	56	56	56	56		RECONSTITUTED COST (US$)	609706	609706	577043	544380	881896	685919	685919	620593	914558	914558	881896	914558
	Prescribed dose (mg/kg)	3	3	3		1.5	3	6	3	1.5	3	6	1.5	1.5	3	6	1.5		TOTAL WASTED (mg)	672	672	312	96	2328	168	168	24	672	672	312	672
	Total prescribed amount (mg)	108	132	168		54	108	216	108	66	132	264	66	84	168	336	84		WASTED COST (US$)	60970.6	60970.6	28307.8	8710.08	211219	15242.6	15242.6	2177.52	60970.6	60970.6	28307.8	60970.6
	Presentation (mg, manufacturer)	120	135	180		60	120	225	105	90	135	270	60	90	180	345	90		WASTED/RECONSTITUTED RATIO	10	10	4.90566	1.6	23.9506	2.22222	2.22222	0.350877	6.66667	6.66667	3.20988	6.66667
	Waste (mg)	12	3	12		6	12	9	-3	24	3	6	-6	6	12	9	6
	Weeks/load or maintenance	4	4	4		48	24	12	24	48	24	12	48	48	24	12	48
	Waste/load or maintenance amount (mg)	48	12	48		288	288	108	-72	1152	72	72	-288	288	288	108	288
	Number of PwHAi	2	2	2		2	2	2	2	2	2	2	2	2	2	2	2
	Total amount reconstituted drug (mg)	960	1080	1440		5760	5760	5400	5040	8640	6480	6480	5760	8640	8640	8280	8640		AGE (YEARS)	14	14	14	14	14	14	14	14	14	14	14	14
	Total amount waste (mg)	96	24	96		576	576	216	-144	2304	144	144	-576	576	576	216	576		TOTAL RECONSTITUTED (mg)	9720	7560	7200	6840	9960	9240	8880	8520	11640	10920	10920	10200
14	Body weight (kg)	41	51	64		41	41	41	41	51	51	51	51	64	64	64	64		RECONSTITUTED COST (US$)	881896	685919	653256	620593	903671	838345	805682	773020	1.0561e+06	990772	990772	925446
	Prescribed dose (mg/kg)	3	3	3		1.5	3	6	1.5	1.5	3	6	3	1.5	3	6	1.5		TOTAL WASTED (mg)	2784	672	312	96	1344	672	312	96	888	168	168	24
	Total prescribed amount (mg)	123	153	192		62	123	246	62	77	153	306	153	96	192	384	96		WASTED COST (US$)	252592	60970.6	28307.8	8710.08	121941	60970.6	28307.8	8710.08	80568.2	15242.6	15242.6	2177.52
	Presentation (mg, manufacturer)	135	165	195		90	135	255	60	90	165	315	150	105	195	390	90		WASTED/RECONSTITUTED RATIO	28.642	8.88889	4.33333	1.40351	13.494	7.27273	3.51351	1.12676	7.62887	1.53846	1.53846	0.235294
	Waste (mg)	12	12	3		28	12	9	-2	13	12	9	-3	9	3	6	-6
	Weeks/load or maintenance	4	4	4		48	24	12	48	48	24	12	24	48	24	12	48
	Waste/load or maintenance amount (mg)	48	48	12		1344	288	108	-96	624	288	108	-72	432	72	72	-288
	Number of PwHAi	2	2	2		2	2	2	2	2	2	2	2	2	2	2	2
	Total amount reconstituted drug (mg)	1080	1320	1560		8640	6480	6120	5760	8640	7920	7560	7200	10080	9360	9360	8640		AGE (YEARS)	15	15	15	15	15	15	15	15	15	15	15	15
	Total amount waste (mg)	96	96	24		2688	576	216	-192	1248	576	216	-144	864	144	144	-576		TOTAL RECONSTITUTED (mg)	19440	15120	15120	15120	20160	20160	19440	20160	26640	25200	24480	23760
15	Body weight (kg)	45	56	72		45	45	45	45	56	56	56	56	72	72	72	72		RECONSTITUTED COST (US$)	1.76379e+06	1.37184e+06	1.37184e+06	1.37184e+06	1.82912e+06	1.82912e+06	1.76379e+06	1.82912e+06	2.41705e+06	2286396	2.22107e+06	2.15574e+06
	Prescribed dose (mg/kg)	3	3	3		1.5	3	6	3	1.5	3	6	1.5	1.5	3	6	1.5		TOTAL WASTED (mg)	4224	0	0	0	1344	1344	624	1344	2448	1008	288	144
	Total prescribed amount (mg)	135	168	216		68	135	270	135	84	168	336	84	108	216	432	108		WASTED COST (US$)	383244	0	0	0	121941	121941	56615.5	121941	222107	91455.8	26130.2	13065.1
	Presentation (mg, manufacturer)	135	180	225		90	135	270	135	90	180	345	90	120	225	435	105		WASTED/RECONSTITUTED RATIO	21.7284	0	0	0	6.66667	6.66667	3.20988	6.66667	9.18919	4	1.17647	0.606061
	Waste (mg)	0	12	9		22	0	0	0	6	12	9	6	12	9	3	-3
	Weeks/load or maintenance	4	4	4		48	24	12	24	48	24	12	48	48	24	12	48
	Waste/load or maintenance amount (mg)	0	48	36		1056	0	0	0	288	288	108	288	576	216	36	-144
	Number of PwHAi	4	4	4		4	4	4	4	4	4	4	4	4	4	4	4
	Total amount reconstituted drug (mg)	2160	2880	3600		17280	12960	12960	12960	17280	17280	16560	17280	23040	21600	20880	20160		AGE (YEARS)	16	16	16	16	16	16	16	16	16	16	16	16
	Total amount waste (mg)	0	192	144		4224	0	0	0	1152	1152	432	1152	2304	864	144	-576		TOTAL RECONSTITUTED (mg)	9840	8400	8400	7680	11640	10920	10560	10200	13440	13440	13080	13440
16	Body weight (kg)	49	61	77		49	49	49	49	61	61	61	61	77	77	77	77		RECONSTITUTED COST (US$)	892783	762132	762132	696806	1.0561e+06	990772	958109	925446	1.21941e+06	1.21941e+06	1.18675e+06	1.21941e+06
	Prescribed dose (mg/kg)	3	3	3		1.5	3	6	3	1.5	3	6	1.5	1.5	3	6	1.5		TOTAL WASTED (mg)	1560	168	168	24	1344	672	312	96	456	504	144	456
	Total prescribed amount (mg)	147	183	231		74	147	294	147	92	183	366	92	116	231	462	116		WASTED COST (US$)	141539	15242.6	15242.6	2177.52	121941	60970.6	28307.8	8710.08	41372.9	45727.9	13065.1	41372.9
	Presentation (mg, manufacturer)	150	195	240		90	150	300	135	105	195	375	90	120	240	465	120		WASTED/RECONSTITUTED RATIO	15.8537	2	2	0.3125	11.5464	6.15385	2.95455	0.941176	3.39286	3.75	1.10092	3.39286
	Waste (mg)	3	12	9		16	3	6	-12	13	12	9	-2	4	9	3	4
	Weeks/load or maintenance	4	4	4		48	24	12	24	48	24	12	48	48	24	12	48
	Waste/load or maintenance amount (mg)	12	48	36		768	72	72	-288	624	288	108	-96	192	216	36	192
	Number of PwHAi	2	2	2		2	2	2	2	2	2	2	2	2	2	2	2
	Total amount reconstituted drug (mg)	1200	1560	1920		8640	7200	7200	6480	10080	9360	9000	8640	11520	11520	11160	11520		AGE (YEARS)	17	17	17	17	17	17	17	17	17	17	17	17
	Total amount waste (mg)	24	96	72		1536	144	144	-576	1248	576	216	-192	384	432	72	384		TOTAL RECONSTITUTED (mg)	9960	9240	8880	8520	11640	10920	10920	10200	15000	14280	13920	13560
17	Body weight (kg)	52	65	82		52	52	52	52	65	65	65	65	82	82	82	82		RECONSTITUTED COST (US$)	903671	838345	805682	773020	1.0561e+06	990772	990772	925446	1360950	1.29562e+06	1.26296e+06	1.2303e+06
	Prescribed dose (mg/kg)	3	3	3		1.5	3	6	3	1.5	3	6	1.5	1.5	3	6	1.5		TOTAL WASTED (mg)	1224	504	144	72	672	0	0	0	1224	504	144	72
	Total prescribed amount (mg)	156	195	246		78	156	312	156	98	195	390	98	123	246	492	123		WASTED COST (US$)	111054	45727.9	13065.1	6532.56	60970.6	0	0	0	111054	45727.9	13065.1	6532.56
	Presentation (mg, manufacturer)	165	195	255		90	165	315	150	105	195	390	90	135	255	495	120		WASTED/RECONSTITUTED RATIO	12.2892	5.45455	1.62162	0.84507	5.7732	0	0	0	8.16	3.52941	1.03448	0.530973
	Waste (mg)	9	0	9		12	9	3	-6	7	0	0	-8	12	9	3	-3
	Weeks/load or maintenance	4	4	4		48	24	12	24	48	24	12	48	48	24	12	48
	Waste/load or maintenance amount (mg)	36	0	36		576	216	36	-144	336	0	0	-384	576	216	36	-144
	Number of PwHAi	2	2	2		2	2	2	2	2	2	2	2	2	2	2	2
	Total amount reconstituted drug (mg)	1320	1560	2040		8640	7920	7560	7200	10080	9360	9360	8640	12960	12240	11880	11520		AGE (YEARS)	18	18	18	18	18	18	18	18	18	18	18	18
	Total amount waste (mg)	72	0	72		1152	432	72	-288	672	0	0	-768	1152	432	72	-288		TOTAL RECONSTITUTED (mg)	0	0	0	0	0	0	0	0	0	0	0	0
18	Body weight (kg)	54	67	85		54	54	54	54	67	67	67	67	85	85	85	85		RECONSTITUTED COST (US$)	0	0	0	0	0	0	0	0	0	0	0	0
	Prescribed dose (mg/kg)	3	3	3		1.5	3	6	1.5	1.5	3	6	1.5	1.5	3	6	1.5		TOTAL WASTED (mg)	0	0	0	0	0	0	0	0	0	0	0	0
	Total prescribed amount (mg)	162	201	255		81	162	324	81	101	201	402	101	128	255	510	128		WASTED COST (US$)	0	0	0	0	0	0	0	0	0	0	0	0
	Presentation (mg, manufacturer)	165	210	255		90	165	330	90	105	210	405	105	135	255	510	120		WASTED/RECONSTITUTED RATIO	#DIV/0!	#DIV/0!	#DIV/0!	#DIV/0!	#DIV/0!	#DIV/0!	#DIV/0!	#DIV/0!	#DIV/0!	#DIV/0!	#DIV/0!	#DIV/0!
	Waste (mg)	3	9	0		9	3	6	9	4	9	3	4	7	0	0	-8
	Weeks/load or maintenance	4	4	4		48	24	12	48	48	24	12	48	48	24	12	48
	Waste/load or maintenance amount (mg)	12	36	0		432	72	72	432	192	216	36	192	336	0	0	-384
	Number of PwHAi	0	0	0		0	0	0	0	0	0	0	0	0	0	0	0
	Total amount reconstituted drug (mg)	0	0	0		0	0	0	0	0	0	0	0	0	0	0	0		AGE (YEARS)	≥19	≥19	≥19	≥19	≥19	≥19	≥19	≥19	≥19	≥19	≥19	≥19
	Total amount waste (mg)	0	0	0		0	0	0	0	0	0	0	0	0	0	0	0		TOTAL RECONSTITUTED (mg)	196560	196560	189540	196560	229320	229320	229320	229320	294840	294840	287820	294840
≥19	Body weight (kg)	56	69	87		56	56	56	56	69	69	69	69	87	87	87	87		RECONSTITUTED COST (US$)	1.78339e+07	1.78339e+07	1.7197e+07	1.78339e+07	2.08062e+07	2.08062e+07	2.08062e+07	2.08062e+07	2.67508e+07	2.67508e+07	2.61139e+07	2.67508e+07
	Prescribed dose (mg/kg)	3	3	3		1.5	3	6	1.5	1.5	3	6	1.5	1.5	3	6	1.5		TOTAL WASTED (mg)	13104	13104	6084	13104	2340	3276	3276	2340	8892	9828	2808	8892
	Total prescribed amount (mg)	168	207	261		84	168	336	84	104	207	414	104	131	261	522	131		WASTED COST (US$)	1.18893e+06	1.18893e+06	552001	1.18893e+06	212308	297231	297231	212308	806771	891694	254770	806771
	Presentation (mg, manufacturer)	180	210	270		90	180	345	90	105	210	420	105	135	270	525	135		WASTED/RECONSTITUTED RATIO	6.66667	6.66667	3.20988	6.66667	1.02041	1.42857	1.42857	1.02041	3.01587	3.33333	0.97561	3.01587
	Waste (mg)	12	3	9		6	12	9	6	1	3	6	1	4	9	3	4
	Weeks/load or maintenance	4	4	4		48	24	12	48	48	24	12	48	48	24	12	48
	Waste/load or maintenance amount (mg)	48	12	36		288	288	108	288	48	72	72	48	192	216	36	192
	Number of PwHAi	39	39	39		39	39	39	39	39	39	39	39	39	39	39	39
	Total amount reconstituted drug (mg)	28080	32760	42120		168480	168480	161460	168480	196560	196560	196560	196560	252720	252720	245700	252720
	Total amount waste (mg)	1872	468	1404		11232	11232	4212	11232	1872	2808	2808	1872	7488	8424	1404	7488
	TOTAL AMOUNT RECONSTITUTED (mg)	53280	62280	76680		345600	319680	298260	308880	399600	373680	358920	364320	496080	460080	440100	443520
	RECONSTITUTED COST (US$)	4.83409e+06	5.65066e+06	6.95718e+06	TOTAL (US$)	31356288	2.90046e+07	2.70611e+07	2.80247e+07	36255708	3.3904e+07	3.25648e+07	3.30548e+07	4.50093e+07	4.17431e+07	39930273	4.02406e+07
						3.61904e+07	3.38387e+07	3.18952e+07	3.28588e+07	4.19064e+07	3.95547e+07	38215476	38705418	5.19665e+07	4.87002e+07	4.68874e+07	47197746
	TOTAL AMOUNT ADMINISTRED (mg)	48060	58212	72252		288816	288360	288360	285504	351264	349272	349272	347856	435552	433512	433512	428784
	TOTAL AMOUNT WASTED (mg)	5220	4068	4428		56784	31320	9900	23376	48336	24408	9648	16464	60528	26568	6588	14736
	WASTED COST (US$)	473611	369090	401752	TOTAL (US$)	5.15201e+06	2.84166e+06	898227	2.1209e+06	4.38553e+06	2.21454e+06	875363	1.49378e+06	5.49171e+06	2.41051e+06	597729	1.337e+06
						5.62562e+06	3.31527e+06	1.37184e+06	2.59452e+06	4.75461e+06	2.58363e+06	1.24445e+06	1.86287e+06	5.89346e+06	2.81227e+06	999482	1.73875e+06
	WASTED/RECONSTITUTED RATIO	0.097973	0.0653179	0.0577465	TOTAL	0.164306	0.097973	0.0331925	0.000834122	0.120961	0.0653179	0.0268806	0.045191	0.122013	0.0577465	0.0149693	0.0332251
						0.155445	0.097973	0.0430108	0.0789596	0.113458	0.0653179	0.0325641	0.0481294	0.113409	0.0577465	0.0213166	0.0368397
[truncated: 18 more columns]
